# Supplementary material for: Stromal oncostatin M cytokine promotes breast cancer progression by reprogramming the tumor microenvironment
Source: J Clin Invest. 2022 Apr 1;132(7):e148667. doi: 10.1172/JCI148667 (PMC8970678; doi:10.1172/JCI148667)
Supplement: Supplemental table 1 [file jci-132-148667-s118.xlsx]

## Sheet: MDA-MB-231 specific DEGs
		MDA-MB-231		CAF-173
probeset_id	gene_symbol	Fold Change	FDR P-val	Fold Change	FDR P-val
TC0100006725.hg.1	PER3	-2.44	0.0102	-1.55	0.1125
TC0100006954.hg.1	KAZN	2.41	0.018	1.03	0.9973
TC0100007206.hg.1	CDA	6.19	0.0038	1.02	0.9947
TC0100007584.hg.1	PTPRU	5.11	0.0015	1.77	0.2001
TC0100007645.hg.1	TINAGL1	-2.75	0.0153	1.11	0.9292
TC0100007832.hg.1	ZC3H12A; MIR6732	3.39	0.0044	-1.07	0.7325
TC0100008088.hg.1	KLF17	2.49	0.0457	1.24	0.551
TC0100008150.hg.1	RAD54L	-3.71	0.0115	-1.05	0.9931
TC0100008151.hg.1	RAD54L	-2.64	0.0118	-1.29	0.6356
TC0100008260.hg.1	CDKN2C	-2.16	0.0156	-1.27	0.2848
TC0100008779.hg.1	ST6GALNAC3	-2.61	0.0486	1.34	0.4751
TC0100009394.hg.1	CD53	2.38	0.0102	1.4	0.1494
TC0100009534.hg.1	SLC22A15	2.26	0.026	1.55	0.1179
TC0100009621.hg.1	PHGDH	-2.92	0.0118	-1.04	0.8253
TC0100009913.hg.1	ADAMTSL4	5.53	0.0029	1.21	0.4087
TC0100009938.hg.1	MLLT11	2.72	0.0118	1.4	0.2122
TC0100010244.hg.1	IFI16	2.21	0.0243	1.28	0.264
TC0100010310.hg.1	SLAMF7	-7.14	0.0246	-1.08	0.9291
TC0100010863.hg.1	LAMC1	2.32	0.0137	1.16	0.9332
TC0100010867.hg.1	LAMC2	4.19	0.0962	1.03	0.957
TC0100011064.hg.1	CFH	4.27	0.0057	1.3	0.2437
TC0100011397.hg.1	C4BPB	-2.15	0.0482	1.15	0.5397
TC0100011453.hg.1	G0S2	2.22	0.0247	1.07	0.7158
TC0100011466.hg.1	SERTAD4	-2.8	0.0086	-1.9	0.0343
TC0100012006.hg.1	KCNK1	-2.6	0.0868	1.39	0.2724
TC0100012010.hg.1	SLC35F3	-3.06	0.0041	-1.33	0.3737
TC0100012315.hg.1	NLRP3	3.9	0.0064	1.48	0.4196
TC0100012348.hg.1	OR2M5	-2.73	0.0201	1.44	0.2372
TC0100012351.hg.1	OR2M3	-2.44	0.0262	1.17	0.6784
TC0100012352.hg.1	OR2M4	-3.62	0.0061	1.4	0.4876
TC0100012469.hg.1	MXRA8	-2.18	0.0596	-1.41	0.135
TC0100013205.hg.1	ECE1	2.87	0.0056	-1.19	0.4109
TC0100013581.hg.1	SPOCD1	2.19	0.0551	1.35	0.3544
TC0100014081.hg.1	PDZK1IP1	26.45	0.0003	1.1	0.8586
TC0100014585.hg.1	NEGR1	-2.12	0.0248	-1	0.9881
TC0100014762.hg.1	SSX2IP	-2.15	0.0165	-1.19	0.9187
TC0100014849.hg.1	GBP3	2.52	0.0153	-1.01	0.8176
TC0100014855.hg.1	GBP4	3.71	0.0475	-2.04	0.1192
TC0100015023.hg.1	DPYD	2.08	0.0183	1.49	0.1984
TC0100015192.hg.1	PSRC1	-2.24	0.0669	1.51	0.2348
TC0100015333.hg.1	PTPN22	3.38	0.0054	1.25	0.3605
TC0100015401.hg.1	IGSF3	-3.41	0.0059	-1.01	0.951
TC0100015634.hg.1	ACP6	2.82	0.0089	1.69	0.0356
TC0100015822.hg.1	S100A11	2.1	0.0257	-1.17	0.5851
TC0100015868.hg.1	S100A2	-3.28	0.0154	-1.38	0.1803
TC0100016086.hg.1	AIM2	24.05	0.0022	-1.14	0.5551
TC0100016214.hg.1	CCDC190	-3.87	0.0237	-1.09	0.9882
TC0100016290.hg.1	TADA1	-2.02	0.0238	1.07	0.8833
TC0100016664.hg.1	COLGALT2	-2.39	0.0153	-1.09	0.6215
TC0100016963.hg.1	KDM5B	2.08	0.0433	1.72	0.1193
TC0100017024.hg.1	PLEKHA6	-2.98	0.0745	1.4	0.2885
TC0100017216.hg.1	NEK2	-2.14	0.0725	-1.4	0.1537
TC0100017445.hg.1	TLR5	-2.12	0.0247	-1.24	0.5034
TC0100017446.hg.1	SUSD4	-4.72	0.0165	-1.07	0.7764
TC0100018323.hg.1	IER5	2.29	0.0793	-1.28	0.528
TC0100018451.hg.1	GBP2	6.24	0.0197	1.21	0.4753
TC0100018454.hg.1	ARHGAP29	-2.25	0.0165	-1.3	0.4063
TC0100018499.hg.1	MUC1	2.33	0.0148	1.37	0.2512
TC0100018526.hg.1	ILDR2	-2.31	0.0593	1.32	0.9247
TC0100018553.hg.1	PLEKHA6	-2.05	0.0689	-1.17	0.9949
TC0200006831.hg.1	VSNL1	3.02	0.0562	-1.36	0.345
TC0200007048.hg.1	MAPRE3	2.04	0.057	1.09	0.8559
TC0200007070.hg.1	GCKR	3.02	0.0111	-1.28	0.7283
TC0200007132.hg.1	YPEL5	2.02	0.0573	-1.37	0.3966
TC0200007200.hg.1	LTBP1	4.93	0.0031	1.4	0.2792
TC0200007458.hg.1	EPAS1	30.04	0.0006	1.79	0.1451
TC0200008894.hg.1	MERTK	-3.57	0.0149	-1.36	0.9674
TC0200009376.hg.1	GPR39	-2.32	0.0237	1.1	0.8642
TC0200009537.hg.1	KYNU	4.37	0.0152	-1.12	0.9528
TC0200009986.hg.1	ZAK; pk	2.43	0.0115	1.16	0.4936
TC0200010443.hg.1	CFLAR	3.36	0.0057	-1.08	0.8603
TC0200010473.hg.1	FZD7	-2.69	0.0064	-1.57	0.1165
TC0200010536.hg.1	PARD3B	-2.73	0.0081	-1.28	0.4976
TC0200010980.hg.1	CCL20	4.43	0.018	1.53	0.447
TC0200010982.hg.1	DAW1	2.03	0.0537	1.03	0.948
TC0200012085.hg.1	FNDC4	2.02	0.0553	-1.5	0.3466
TC0200012429.hg.1	PPM1B	-3.02	0.0599	-1.28	0.7217
TC0200012809.hg.1	PELI1	2.16	0.0161	1.01	0.8992
TC0200012997.hg.1	TGFA	2.52	0.0086	1.22	0.9689
TC0200013135.hg.1	EVA1A	2.39	0.0659	1.17	0.9315
TC0200013192.hg.1	LRRTM1	2.63	0.0568	1.16	0.9956
TC0200013861.hg.1	MALL	2.09	0.0291	1.06	0.9005
TC0200013913.hg.1	IL1A	3.57	0.0463	-1.3	0.7412
TC0200013916.hg.1	IL1B	41.02	0.0041	1.28	0.4937
TC0200014361.hg.1	LYPD1	3.02	0.0242	1.56	0.1338
TC0200014382.hg.1	TMEM163	-3.31	0.0161	1.07	0.8076
TC0200014414.hg.1	CXCR4	-2.86	0.0126	-1.64	0.6713
TC0200014512.hg.1	ZEB2	2.73	0.0133	1.3	0.4037
TC0200014693.hg.1	CYTIP	5.92	0.0013	-1.53	0.1927
TC0200014694.hg.1	ACVR1C	2.44	0.0389	-1.98	0.0209
TC0200014771.hg.1	FAP	68.88	0.0008	1.82	0.1197
TC0200014809.hg.1	GALNT3	2.38	0.0355	1.37	0.3582
TC0200014819.hg.1	SCN9A	5	0.0023	-1.26	0.5787
TC0200015264.hg.1	SDPR	-2.77	0.0209	-1.09	0.8496
TC0200015538.hg.1	KLF7	3.66	0.0121	1.73	0.0727
TC0200015631.hg.1	IKZF2	2.12	0.0197	-1.05	0.9887
TC0200015790.hg.1	CHPF	2.44	0.0508	1.58	0.5772
TC0200015876.hg.1	SERPINE2	7.15	0.0011	-1.87	0.0159
TC0200015893.hg.1	DOCK10	2.13	0.0172	-1.64	0.1893
TC0200015958.hg.1	DNER	3.67	0.0291	-1.62	0.2859
TC0200015976.hg.1	SP110	3.02	0.0414	1.25	0.6228
TC0200016193.hg.1	COL6A3	15.97	0.0015	1.05	0.9935
TC0200016571.hg.1	OSBPL6	3.1	0.0184	1.15	0.6919
TC0200016651.hg.1	CYP1B1	2.26	0.0156	1.6	0.1248
TC0300006477.hg.1	ITPR1	2.8	0.0089	1.51	0.188
TC0300006575.hg.1	FANCD2	-2.36	0.0142	-1.03	0.961
TC0300006602.hg.1	HRH1	2.7	0.0193	1.19	0.9485
TC0300006758.hg.1	PLCL2; MIR3714	-2.66	0.0089	-1.64	0.0493
TC0300006791.hg.1	KAT2B	-2.01	0.0511	-1.99	0.0091
TC0300006856.hg.1	RARB	9.85	0.0028	1.12	0.8056
TC0300006961.hg.1	CMTM8	-2.84	0.0091	1.27	0.2854
TC0300007055.hg.1	CTDSPL	-3.53	0.0181	-1.53	0.1918
TC0300007223.hg.1	KIF15	-2.48	0.0542	1.04	0.7323
TC0300007278.hg.1	NBEAL2	-2.22	0.0327	1.11	0.7112
TC0300007435.hg.1	DOCK3	-5.34	0.0079	-1.27	0.5391
TC0300007454.hg.1	PARP3	2.3	0.0403	1.14	0.562
TC0300007645.hg.1	PTPRG	2.01	0.0253	1.21	0.6586
TC0300008320.hg.1	CD96	-32.74	0.0003	1.11	0.9612
TC0300008324.hg.1	PHLDB2; PLCXD2	3.01	0.0153	1.55	0.1169
TC0300008558.hg.1	DTX3L	3.37	0.0221	1.41	0.6236
TC0300008691.hg.1	PLXNA1	-2.36	0.0912	1.02	0.9828
TC0300008702.hg.1	MCM2	-2.01	0.0247	-1.13	0.927
TC0300008839.hg.1	ACPP	7.42	0.0076	1.05	0.7347
TC0300009500.hg.1	FNDC3B	3.66	0.0034	1.4	0.2615
TC0300009661.hg.1	B3GNT5	-3.25	0.0036	-1.66	0.1418
TC0300009855.hg.1	IL1RAP	17.1	0.0004	1.55	0.0953
TC0300009856.hg.1	IL1RAP	4.63	0.0037	1.41	0.3455
TC0300010521.hg.1	THRB	-2.04	0.0347	1.49	0.2348
TC0300010760.hg.1	SCN5A	-3.41	0.0053	1.31	0.6259
TC0300010913.hg.1	CDCP1	2.19	0.0231	-1.28	0.4409
TC0300010916.hg.1	TMEM158	3.27	0.0092	-1.32	0.3034
TC0300010943.hg.1	CCR1	2.24	0.0938	1.08	0.7825
TC0300011081.hg.1	UBA7; MIR5193	3.68	0.0225	-2	0.0134
TC0300011247.hg.1	WNT5A	3.23	0.0081	1.21	0.57
TC0300011386.hg.1	PRICKLE2	3.71	0.0025	1.02	0.8654
TC0300011391.hg.1	ADAMTS9	48.37	0.0015	1.04	0.9533
TC0300011706.hg.1	VGLL3	5.13	0.0015	1.35	0.237
TC0300011757.hg.1	PROS1	7.39	0.0028	1.73	0.0968
TC0300011834.hg.1	FILIP1L	-6.35	0.0016	1.2	0.4782
TC0300011936.hg.1	CD47	2.39	0.0291	-1.64	0.0811
TC0300012164.hg.1	POLQ	-2.34	0.0354	1.05	0.7035
TC0300012191.hg.1	PARP9	3.83	0.0036	1.13	0.9694
TC0300012212.hg.1	MYLK	-3.82	0.0194	-1.36	0.4065
TC0300012233.hg.1	ITGB5	-2.16	0.0157	-1.53	0.0818
TC0300012243.hg.1	SLC12A8	11.3	0.0023	1.64	0.1893
TC0300012339.hg.1	GATA2	2.18	0.047	-1.08	0.6872
TC0300012484.hg.1	SLCO2A1	2.12	0.0187	1.21	0.7112
TC0300012728.hg.1	PLSCR1	3.23	0.018	1.04	0.9601
TC0300013104.hg.1	EIF5A2	2.6	0.0072	1.1	0.9145
TC0300013108.hg.1	TNIK	2.48	0.0632	1.18	0.3553
TC0300013123.hg.1	PLD1	3.08	0.0259	1.35	0.38
TC0300013125.hg.1	PLD1	2.12	0.0197	1.01	0.9404
TC0300013146.hg.1	TNFSF10	112.66	0.0005	1.08	0.58
TC0300013602.hg.1	ATP13A3	2.06	0.0652	-1.32	0.6115
TC0300013733.hg.1	MFI2	2.72	0.0508	-1.27	0.493
TC0300013855.hg.1	NFKBIZ	2.58	0.0203	1.2	0.3126
TC0300014031.hg.1	CCDC80; LINC01279	9.46	0.0023	1.35	0.2943
TC0300014095.hg.1	TM4SF19	2.41	0.0172	1.36	0.515
TC0400006578.hg.1	SH3BP2	2.67	0.0224	1.46	0.515
TC0400007169.hg.1	PCDH7	19.64	0.0005	-1.77	0.2802
TC0400007243.hg.1	PGM2	2.05	0.0522	1.1	0.6646
TC0400007371.hg.1	SHISA3	-2.46	0.0897	-1.26	0.436
TC0400007556.hg.1	SRD5A3	3.04	0.0047	1.1	0.7063
TC0400007840.hg.1	CXCL1	3.26	0.0873	1.26	0.668
TC0400007868.hg.1	PARM1	-2.68	0.0182	1.22	0.4521
TC0400008007.hg.1	GPAT3	-5.1	0.0022	1.94	0.0116
TC0400008534.hg.1	NDST3	-2.45	0.0194	1.24	0.4362
TC0400008663.hg.1	HSPA4L	-2.04	0.0259	-1.04	0.9694
TC0400008892.hg.1	HHIP	-4.08	0.024	-1.24	0.8288
TC0400008943.hg.1	EDNRA	3.22	0.0349	-1.19	0.7875
TC0400009037.hg.1	MND1	-2.08	0.0367	-1.21	0.6807
TC0400009088.hg.1	GUCY1B3	-2.41	0.0491	1.13	0.7767
TC0400009090.hg.1	TDO2	2.01	0.047	1.38	0.3488
TC0400009109.hg.1	GLRB	-2.04	0.0244	-1.33	0.5472
TC0400009258.hg.1	PALLD	-2	0.0423	1.05	0.7975
TC0400009322.hg.1	GALNT7	-2.29	0.0511	-1.23	0.3311
TC0400009396.hg.1	NEIL3	-2.16	0.0781	1.05	0.929
TC0400009904.hg.1	PPP2R2C	4.79	0.0023	-1.03	0.7847
TC0400009958.hg.1	ABLIM2	2.2	0.0183	-1.29	0.7887
TC0400010256.hg.1	CCDC149	-2	0.0522	-1.05	0.7615
TC0400010453.hg.1	TMEM156	-2.66	0.0641	1.14	0.9534
TC0400010500.hg.1	RBM47	2.03	0.0224	1.04	0.92
TC0400010733.hg.1	KDR	9.78	0.0004	1.25	0.8974
TC0400010750.hg.1	NMU	-2.51	0.0092	-1.17	0.6878
TC0400010867.hg.1	EPHA5	-3.72	0.0036	-1.29	0.5613
TC0400010940.hg.1	SULT1B1	49.76	0.0003	-1.25	0.5764
TC0400011015.hg.1	CXCL3	2.26	0.0368	1.05	0.9919
TC0400011018.hg.1	CXCL2	3.82	0.0247	-1.22	0.5627
TC0400011279.hg.1	ABCG2	-2.13	0.0217	-1.02	0.9868
TC0400011359.hg.1	UNC5C	2.27	0.0243	1.19	0.7304
TC0400011548.hg.1	LEF1	-2.05	0.0243	1.26	0.8094
TC0400011580.hg.1	CFI	6.35	0.0287	1.28	0.2649
TC0400011620.hg.1	ZGRF1	-2.17	0.0172	1.42	0.8567
TC0400011650.hg.1	ARSJ	-2.47	0.0611	1.32	0.3841
TC0400011685.hg.1	PRSS12	-4.15	0.0036	-1.92	0.0201
TC0400011735.hg.1	TNIP3	31.6	0.0002	-1.01	0.9165
TC0400011882.hg.1	PABPC4L	-2.23	0.0312	-1.15	0.7348
TC0400012213.hg.1	CTSO	3.08	0.0052	1.33	0.283
TC0400012366.hg.1	DDX60	2.55	0.0508	1.05	0.9355
TC0400012487.hg.1	VEGFC	2.11	0.024	1.22	0.5522
TC0400012620.hg.1	CENPU	-2.38	0.0247	-1.12	0.7897
TC0400012621.hg.1	ACSL1	-2.45	0.092	1.31	0.678
TC0400012645.hg.1	SORBS2	-2.61	0.0527	-1.09	0.8833
TC0400012646.hg.1	SORBS2	-2.26	0.0537	1.1	0.8968
TC0400012798.hg.1	ADGRL3	-2.31	0.0294	-1.07	0.8887
TC0400012820.hg.1	FGF5	2.47	0.0519	1.39	0.2839
TC0400012933.hg.1	NAAA	2.58	0.0431	-1.71	0.0637
TC0400012942.hg.1	C4orf36	2.38	0.0121	1.93	0.0165
TC0400012943.hg.1	C4orf36	3	0.0047	1.18	0.7315
TC0500006816.hg.1	FAM105A	-4.13	0.0164	-1.18	0.7297
TC0500007237.hg.1	CARD6	2.59	0.0327	-1.01	0.9769
TC0500007365.hg.1	PELO; ITGA1	2.62	0.0124	1.21	0.5487
TC0500007368.hg.1	ITGA2	2.48	0.0559	1.14	0.8706
TC0500007413.hg.1	GZMA	4.78	0.0417	-1.13	0.847
TC0500007666.hg.1	CENPH	-2.02	0.0262	-1.09	0.8046
TC0500007681.hg.1	OCLN	-4.23	0.0156	1.13	0.7801
TC0500007831.hg.1	F2R	-2.04	0.0801	1.21	0.8078
TC0500007836.hg.1	S100Z	-2.37	0.0693	1.23	0.644
TC0500008055.hg.1	ADGRV1	-2.58	0.0243	1.15	0.7327
TC0500008233.hg.1	C5orf30	2.8	0.0098	1.12	0.7994
TC0500008454.hg.1	PRR16	4.3	0.0041	-1.19	0.6367
TC0500008941.hg.1	ARHGAP26	-2.25	0.0403	-1.06	0.9041
TC0500009097.hg.1	SYNPO	7.38	0.0013	1.04	0.9998
TC0500009211.hg.1	CYFIP2	-2.96	0.0113	1.15	0.8456
TC0500009264.hg.1	ADRA1B	-2.53	0.0091	1.34	0.5258
TC0500009342.hg.1	TENM2	18.81	0.0025	-1.09	0.9332
TC0500009678.hg.1	ZNF354C	-2.34	0.0113	1.23	0.5408
TC0500009863.hg.1	LPCAT1	2.46	0.0556	1.38	0.2691
TC0500010203.hg.1	MYO10	-2.4	0.0302	1.11	0.8698
TC0500010308.hg.1	CDH10	6.24	0.0023	1.12	0.9714
TC0500010540.hg.1	LIFR	-3.87	0.0208	1.03	0.8078
TC0500010869.hg.1	ELOVL7	-3.02	0.0156	-1.12	0.7408
TC0500010924.hg.1	ADAMTS6	2.32	0.0495	1.8	0.0195
TC0500011157.hg.1	GCNT4	3.75	0.0149	-1.39	0.1993
TC0500011225.hg.1	LHFPL2	2.89	0.0063	1.34	0.311
TC0500011448.hg.1	ARRDC3	6.18	0.0007	1.08	0.7528
TC0500011875.hg.1	PPIC	2.29	0.0781	1.29	0.4063
TC0500011896.hg.1	ZNF608	-3.3	0.0378	1.03	0.9886
TC0500012138.hg.1	SPOCK1	15.39	0.0102	-1.26	0.4345
TC0500012145.hg.1	KLHL3	2.3	0.0895	1.33	0.5641
TC0500012210.hg.1	TMEM173	2.77	0.0081	1.06	0.9145
TC0500012247.hg.1	CD14	530.85	0.0006	1.17	0.7842
TC0500013155.hg.1	BASP1	2.43	0.0119	1.2	0.6952
TC0500013216.hg.1	ARL14EPL	4.2	0.0018	1.08	0.8342
TC0500013309.hg.1	ESM1	62.33	0.0005	-1.03	0.7928
TC0500013372.hg.1	ECSCR	2.48	0.0154	1.09	0.5801
TC0500013385.hg.1	SH3TC2	-2.22	0.0643	-1.17	0.5588
TC0600006967.hg.1	EDN1	-3.21	0.0062	-1.5	0.0992
TC0600006976.hg.1	PHACTR1	5.09	0.0015	-1.11	0.9554
TC0600007006.hg.1	RNF182	-3.24	0.0043	-1.32	0.3722
TC0600007012.hg.1	CD83	-2.59	0.0568	-1.46	0.1284
TC0600007248.hg.1	HIST1H2BA	-3	0.014	-1.25	0.4595
TC0600007480.hg.1	HLA-F	2.09	0.0253	-1.53	0.1559
TC0600007485.hg.1	HLA-V	2.09	0.0579	-1.28	0.3181
TC0600007495.hg.1	HLA-A	2.82	0.0081	-1.3	0.2468
TC0600007518.hg.1	HLA-L	2.25	0.0145	-1.14	0.7113
TC0600007530.hg.1	HLA-E	2.58	0.0089	-1.21	0.3442
TC0600007650.hg.1	HLA-DRA	3.88	0.0156	1.78	0.4382
TC0600007677.hg.1	HLA-DPB1	2.93	0.0163	-1.25	0.3902
TC0600008319.hg.1	FAM83B	6.26	0.0057	-1.17	0.8557
TC0600008343.hg.1	BEND6	2.11	0.0511	-1.93	0.0114
TC0600008509.hg.1	KCNQ5	-2.26	0.0133	1.22	0.6999
TC0600008515.hg.1	KCNQ5	-2.16	0.0237	1.51	0.0962
TC0600008655.hg.1	TPBG	4.99	0.0029	1.74	0.0594
TC0600008757.hg.1	PNRC1	2.86	0.0372	1.55	0.0756
TC0600009327.hg.1	PKIB	11.52	0.0056	-1.04	0.9601
TC0600009459.hg.1	ENPP1	-2.06	0.0796	1.04	0.9385
TC0600009597.hg.1	TNFAIP3	2.39	0.02	-1.67	0.1654
TC0600009669.hg.1	ADGRG6	2.07	0.0626	-1.18	0.8707
TC0600009819.hg.1	ULBP2	2.51	0.0114	1.21	0.6566
TC0600009884.hg.1	MYCT1	2.5	0.0355	1.35	0.4489
TC0600010078.hg.1	SLC22A3	2.71	0.0393	1.11	0.8078
TC0600010825.hg.1	ADTRP	9.27	0.0011	1	0.9874
TC0600011130.hg.1	HIST1H4C	-2.02	0.061	-1.48	0.2448
TC0600011385.hg.1	FLOT1	-2.03	0.0208	1.39	0.8053
TC0600011463.hg.1	NEU1	2.55	0.0625	-1.26	0.5229
TC0600011507.hg.1	PSMB8	2.62	0.0182	-1.32	0.4476
TC0600011517.hg.1	HLA-DPA1	3.42	0.0052	1.05	0.8769
TC0600011690.hg.1	TMEM217	2.83	0.0852	1.46	0.4461
TC0600011777.hg.1	TREM1	3.08	0.0651	1.65	0.1501
TC0600011805.hg.1	USP49	-2.01	0.0833	1.57	0.2688
TC0600011817.hg.1	C6orf132	5.7	0.0009	-1.02	0.9477
TC0600011960.hg.1	TNFRSF21	-2.35	0.0177	-1.02	0.9933
TC0600012061.hg.1	ICK	-4.44	0.0091	-1.33	0.3117
TC0600012434.hg.1	ME1	3.13	0.0767	1.15	0.8716
TC0600012652.hg.1	FAXC	-2.77	0.0102	1.58	0.299
TC0600012747.hg.1	CD24	-2.15	0.0183	-1.38	0.1915
TC0600013190.hg.1	MOXD1	-2.76	0.0826	1.27	0.4489
TC0600013231.hg.1	SGK1	9.61	0.0143	1.48	0.161
TC0600013280.hg.1	MAP3K5	2.45	0.018	-1.07	0.8922
TC0600013757.hg.1	SOD2	6.24	0.0017	-1.21	0.7283
TC0600014106.hg.1	CFB	18.7	0.0144	-1.23	0.6182
TC0600014109.hg.1	PSMB8-AS1	2.6	0.0513	-1.11	0.9683
TC0600014177.hg.1	DSE	2.68	0.0118	1.34	0.3759
TC0600014217.hg.1	SERPINB1	4.55	0.0023	1.19	0.4913
TC0600014220.hg.1	SERPINB9	3.9	0.0026	1.46	0.4773
TC0600014257.hg.1	HLA-C	3.34	0.0102	-1.45	0.1698
TC0600014258.hg.1	HLA-B	2.82	0.0098	-1.43	0.1192
TC0600014273.hg.1	HLA-DRB1	3.13	0.004	1.35	0.3629
TC0600014318.hg.1	FAM46A	2.18	0.0826	1.2	0.9315
TC0600014370.hg.1	RPS6KA2	-2.04	0.0618	-1.38	0.2934
TC0600014374.hg.1	PHF10	-2.07	0.0302	1.16	0.716
TC0700006977.hg.1	NFE2L3	-2.46	0.0327	-1.87	0.0493
TC0700007034.hg.1	CREB5	-2.58	0.0224	-1.1	0.8116
TC0700007271.hg.1	RALA	2.95	0.0153	-1.06	0.9005
TC0700007434.hg.1	IGFBP1	4.45	0.0097	1.48	0.5929
TC0700007993.hg.1	CLDN4	-2.2	0.0739	1.22	0.9683
TC0700008351.hg.1	GNG11	3.23	0.0054	-1.42	0.263
TC0700008367.hg.1	PEG10	-3	0.0056	-1.11	0.8918
TC0700008375.hg.1	PPP1R9A	-3.27	0.0444	-1.01	0.9193
TC0700009089.hg.1	STRIP2	2.41	0.011	1.58	0.0936
TC0700009352.hg.1	TBXAS1	-3.46	0.0092	-1.4	0.2574
TC0700010334.hg.1	AGMO	7.28	0.0044	1.25	0.7396
TC0700010355.hg.1	AGR2	-2.76	0.0371	1.18	0.6923
TC0700010504.hg.1	OSBPL3	-2.56	0.0097	-1.68	0.0968
TC0700010854.hg.1	INHBA	24.87	0.0006	-1.17	0.9962
TC0700010965.hg.1	IGFBP3	8.63	0.0023	-1.33	0.3635
TC0700011586.hg.1	GSAP	2.08	0.0265	1.28	0.4454
TC0700011645.hg.1	CACNA2D1	6.74	0.0022	1.34	0.4248
TC0700011658.hg.1	SEMA3E	3.08	0.0936	-1.18	0.6661
TC0700011665.hg.1	SEMA3A	-3.21	0.0253	-1.26	0.7013
TC0700011796.hg.1	SAMD9	2.51	0.0989	1.22	0.8343
TC0700011809.hg.1	TFPI2	6.43	0.0111	-1.55	0.1983
TC0700011876.hg.1	ASNS	-2.59	0.0328	1.47	0.1341
TC0700011905.hg.1	BAIAP2L1	-3.71	0.0036	1.59	0.0618
TC0700012115.hg.1	NAPEPLD	-2.14	0.0247	-1.35	0.1983
TC0700012276.hg.1	DOCK4	2.38	0.0253	1.58	0.3722
TC0700012299.hg.1	GPR85	2.55	0.0278	1.02	0.9265
TC0700012684.hg.1	AKR1B1	8.43	0.0346	-1.76	0.0353
TC0700012754.hg.1	ATP6V0A4	3.33	0.0041	-1.44	0.8707
TC0700012798.hg.1	KDM7A	2.76	0.0102	1.25	0.7488
TC0700012917.hg.1	TPK1	2.7	0.0086	-1.26	0.4063
TC0700013338.hg.1	GLCCI1	-2.07	0.0204	-1.17	0.868
TC0700013578.hg.1	SEMA3A	-3.41	0.0053	1.14	0.8456
TC0700013579.hg.1	SEMA3A	-2.04	0.0568	1.56	0.8355
TC0700013609.hg.1	TFEC	2.16	0.047	-1.09	0.8683
TC0800006623.hg.1	DEFB103A	26.32	0.0004	1.12	0.8868
TC0800006975.hg.1	BMP1	2.15	0.0292	1.03	0.7623
TC0800007040.hg.1	ADAM28	2.49	0.0291	-1.01	0.7524
TC0800007114.hg.1	SCARA3	-4.93	0.0091	-1.39	0.1505
TC0800007185.hg.1	RBPMS	2.09	0.0364	-1.38	0.3286
TC0800007416.hg.1	GINS4	-3.49	0.0063	1.02	0.9709
TC0800007978.hg.1	LY96	2.66	0.0066	-1.35	0.264
TC0800008028.hg.1	PKIA	2.04	0.0226	-1.2	0.4099
TC0800008299.hg.1	SDC2	-4.1	0.094	-1.03	0.7106
TC0800008730.hg.1	FAM83A	23.43	0.0022	-1.12	0.7518
TC0800009464.hg.1	DEFB103A; DEFB103B	28.38	0.0005	1.22	0.8397
TC0800009511.hg.1	SGK223	-4.48	0.0036	1.05	0.7578
TC0800009529.hg.1	PPP1R3B	2.71	0.0057	1.28	0.8583
TC0800009619.hg.1	CTSB	4.55	0.0017	1.56	0.1924
TC0800009726.hg.1	MTMR7	2.16	0.0506	-1.18	0.9892
TC0800009752.hg.1	ASAH1	2	0.0246	-1.01	0.8922
TC0800009891.hg.1	STC1	10.26	0.0013	-1.72	0.4814
TC0800010034.hg.1	GSR	-2.02	0.0542	-1.07	0.7536
TC0800010252.hg.1	ANK1	-3.57	0.0053	-1.54	0.068
TC0800010357.hg.1	CEBPD	2.33	0.0951	1.47	0.3193
TC0800010382.hg.1	SNAI2	2.01	0.0234	1.16	0.5471
TC0800010558.hg.1	TOX	-4.34	0.0023	-1.32	0.403
TC0800010825.hg.1	JPH1	-2.44	0.0247	-1.05	0.8817
TC0800011041.hg.1	MMP16	-2.43	0.0115	-1.5	0.2019
TC0800011243.hg.1	FBXO43	-2.4	0.0104	-1.31	0.6042
TC0800011620.hg.1	ENPP2	4.2	0.0551	1.64	0.0444
TC0800011683.hg.1	FBXO32	9.23	0.0017	-1.34	0.5097
TC0800011814.hg.1	GSDMC	25	0.0023	1.83	0.0281
TC0800011855.hg.1	KCNQ3	10.09	0.0098	1.51	0.128
TC0800011881.hg.1	NDRG1	11.42	0.0023	1.41	0.3162
TC0800012213.hg.1	VPS28	2.11	0.0601	-1.27	0.4375
TC0800012323.hg.1	CA13	2.15	0.0224	1.93	0.2243
TC0800012470.hg.1	TMEM71	-2.72	0.0183	-1.21	0.6543
TC0900006560.hg.1	PDCD1LG2	3.98	0.0044	-1.06	0.9469
TC0900006892.hg.1	IFNK	3.06	0.0074	-1.61	0.3468
TC0900007472.hg.1	ANKRD20A1	-3.27	0.0225	-1.46	0.2052
TC0900007518.hg.1	MAMDC2	-2.84	0.0118	1.17	0.3814
TC0900008441.hg.1	UGCG	2.78	0.0102	1.83	0.0424
TC0900008716.hg.1	NEK6	2.27	0.0137	1.39	0.3292
TC0900008795.hg.1	RALGPS1	-2.22	0.071	1.1	0.8488
TC0900008953.hg.1	ASS1	2.4	0.0755	1.2	0.5439
TC0900009114.hg.1	RXRA; MIR4669	-2.25	0.0267	-1.24	0.4876
TC0900009461.hg.1	PLGRKT	2.18	0.0695	-1.13	0.7003
TC0900009775.hg.1	EQTN	2.07	0.0886	1.25	0.644
TC0900009776.hg.1	MOB3B	21.17	0.0004	1.11	0.9831
TC0900010284.hg.1	ANKRD20A1; ANKRD20A3	-2.14	0.0231	-1.2	0.5947
TC0900010445.hg.1	NMRK1	2.65	0.0291	1.39	0.4502
TC0900010565.hg.1	RASEF	-2.79	0.0087	-1.12	0.838
TC0900010570.hg.1	FRMD3	-3.12	0.0576	-1.44	0.1172
TC0900010580.hg.1	GKAP1	-2.73	0.0167	-1.32	0.3448
TC0900010614.hg.1	GOLM1	2.2	0.0197	1.51	0.1266
TC0900010694.hg.1	SHC3	3.57	0.0088	1.31	0.9947
TC0900010773.hg.1	ROR2	4.35	0.0159	2.53	0.1023
TC0900010866.hg.1	FBP1	-6.25	0.0064	1.08	0.9086
TC0900010913.hg.1	ZNF367	-2.42	0.0148	-1.01	0.9704
TC0900010971.hg.1	TBC1D2	3.52	0.0054	1.83	0.0813
TC0900011072.hg.1	ABCA1	8.88	0.0044	1.3	0.3832
TC0900011160.hg.1	EPB41L4B	-3.31	0.0245	-1.08	0.7891
TC0900011192.hg.1	LPAR1	-2.38	0.0128	-1.75	0.2177
TC0900011193.hg.1	LPAR1	-2.12	0.0713	-1.48	0.1364
TC0900011300.hg.1	TNFSF15	4.77	0.0796	-1.31	0.4063
TC0900011388.hg.1	PHF19	-2.24	0.0246	-1.1	0.6571
TC0900011708.hg.1	PTGES	-4.17	0.0814	1.66	0.1989
TC0900012294.hg.1	TPRN	-2.05	0.028	1.02	0.986
TC0X00006593.hg.1	CLCN4	-2.52	0.0291	-1.08	0.866
TC0X00006616.hg.1	FRMPD4	2.21	0.0668	1.33	0.2756
TC0X00006823.hg.1	POLA1	-2.2	0.0553	1.4	0.3568
TC0X00006957.hg.1	XK	-3.48	0.0762	1.05	0.9068
TC0X00007149.hg.1	TIMP1	2.73	0.0508	1.32	0.2819
TC0X00007267.hg.1	MAGED1	2.03	0.0482	1.2	0.6514
TC0X00007371.hg.1	PAGE2B	-2.19	0.057	-1.17	0.52
TC0X00007493.hg.1	AR	-2	0.0688	-1.45	0.1971
TC0X00007540.hg.1	DLG3	-2.01	0.0238	1.27	0.6653
TC0X00007919.hg.1	SRPX2	2.72	0.0132	1.85	0.0295
TC0X00008052.hg.1	CXorf57	-2.02	0.0461	-1.16	0.4653
TC0X00008210.hg.1	SLC6A14	2.62	0.0237	1.22	0.5629
TC0X00008526.hg.1	FHL1	-2.59	0.0282	-1.64	0.0554
TC0X00008712.hg.1	MAMLD1	-5.51	0.018	-1.42	0.155
TC0X00008724.hg.1	HMGB3	-2.63	0.0246	-1.16	0.7179
TC0X00009129.hg.1	TMEM27	-3.53	0.0056	1.09	0.8906
TC0X00009256.hg.1	KLHL15	-2.19	0.0592	1.37	0.353
TC0X00009356.hg.1	TMEM47	-2.56	0.0287	-1.35	0.4456
TC0X00009569.hg.1	ZNF41	3.91	0.0111	-1.18	0.9947
TC0X00009608.hg.1	SSX4B	-2.32	0.0462	1.05	0.9269
TC0X00009867.hg.1	SPIN4	-2.02	0.0744	-1.21	0.5776
TC0X00009877.hg.1	AMER1	-2.09	0.0971	-1.03	0.9757
TC0X00010038.hg.1	PHKA1	-2.17	0.019	-1.35	0.337
TC0X00010278.hg.1	NAP1L3	-2.81	0.0101	-1.14	0.9144
TC0X00010382.hg.1	BEX5	-2.88	0.0527	-1.05	0.9463
TC0X00010459.hg.1	MORC4	-3.55	0.0054	-1.18	0.6995
TC0X00010465.hg.1	NUP62CL	-3	0.0043	1.06	0.8933
TC0X00010557.hg.1	IL13RA2	32.77	0.0045	1.83	0.0517
TC0X00010734.hg.1	TENM1	-4.21	0.0074	1.19	0.9883
TC0X00010966.hg.1	ATP11C	2.1	0.0207	1.32	0.5339
TC0X00011001.hg.1	MAGEC2	8.98	0.0144	-1.03	0.9711
TC0X00011292.hg.1	PAGE5	-2.69	0.0879	-1.42	0.1327
TC0X00011413.hg.1	L1CAM	-2.33	0.0989	-1.06	0.8838
TC0Y00006433.hg.1	PLCXD1	2.01	0.05	-1.08	0.6476
TC1000006754.hg.1	CELF2	-3.49	0.0218	-1.16	0.6514
TC1000006782.hg.1	ECHDC3	-2.11	0.0916	1.18	0.9299
TC1000006785.hg.1	PROSER2	4.71	0.002	-1.03	0.73
TC1000006819.hg.1	MCM10	-2.16	0.03	1.01	0.9919
TC1000006937.hg.1	PLXDC2	3.47	0.0043	-1	0.7006
TC1000007020.hg.1	OTUD1	3.6	0.0225	1.36	0.4016
TC1000007176.hg.1	MAP3K8	2.69	0.0225	1.22	0.4794
TC1000007625.hg.1	PRKG1	-3.67	0.018	-1.43	0.5102
TC1000008054.hg.1	PLAU	-2.28	0.0157	1.96	0.0405
TC1000008495.hg.1	PLCE1	-2.19	0.0454	1.59	0.0668
TC1000008769.hg.1	TAF5	-2.17	0.0482	1.09	0.8205
TC1000008800.hg.1	GSTO1	2.56	0.0089	1.04	0.931
TC1000008995.hg.1	ATRNL1	-2.29	0.0144	-1.32	0.3267
TC1000009092.hg.1	INPP5F	-2.05	0.0203	-1.37	0.9247
TC1000009155.hg.1	DMBT1	-2.26	0.0568	1.13	0.6482
TC1000009296.hg.1	PTPRE	4.71	0.0177	1.1	0.9825
TC1000010039.hg.1	C10orf67	2.34	0.0186	-1.12	0.9918
TC1000010499.hg.1	ZFAND4	-2.09	0.0188	1.24	0.5554
TC1000010727.hg.1	ANK3	5.14	0.0017	-1.21	0.6938
TC1000010758.hg.1	RTKN2	-4.06	0.0032	1.02	0.9046
TC1000011376.hg.1	CH25H	2.43	0.0102	-1.06	0.8947
TC1000011740.hg.1	COL17A1; MIR936	10.86	0.0004	1.05	0.9141
TC1000011933.hg.1	HSPA12A	-3.27	0.0033	-1.7	0.2316
TC1000012491.hg.1	ENTPD7	2.58	0.0143	1.6	0.1608
TC1000012522.hg.1	BEND7	-2.54	0.0796	-1.35	0.4345
TC1000012525.hg.1	ACBD7	-2.31	0.0153	-1.25	0.8266
TC1000012577.hg.1	LIPA	2.83	0.0665	1.25	0.4773
TC1100006756.hg.1	SYT9	2.37	0.0952	1.63	0.1067
TC1100006815.hg.1	WEE1	-2.03	0.0827	-1.33	0.7268
TC1100006995.hg.1	SAA1	10.88	0.0012	1.28	0.7453
TC1100007227.hg.1	HIPK3	2.06	0.0258	1.12	0.5141
TC1100007262.hg.1	EHF	3.4	0.005	1.05	0.9115
TC1100007426.hg.1	SLC35C1	2.03	0.0596	-1.18	0.6981
TC1100007727.hg.1	FAM111B	-2.5	0.0225	-1.54	0.2039
TC1100008236.hg.1	CCND1	-2.07	0.0227	-1.64	0.0417
TC1100008381.hg.1	P2RY6	22.25	0.0036	1.89	0.0438
TC1100008627.hg.1	ANKRD42	2.06	0.0463	1.21	0.5161
TC1100008669.hg.1	PRSS23	2.61	0.0091	1.07	0.895
TC1100008881.hg.1	ARHGAP42	2.26	0.0375	1.19	0.6744
TC1100008886.hg.1	TMEM133	2.07	0.0221	-1.11	0.8917
TC1100008900.hg.1	C11orf70	2	0.0237	-1.07	0.9866
TC1100009504.hg.1	BARX2	4.45	0.0227	1.29	0.2184
TC1100009657.hg.1	IFITM3	2.82	0.0065	-1.01	0.9949
TC1100010008.hg.1	OR5P2	-2.19	0.0678	1.07	0.9829
TC1100010009.hg.1	OR5P3	-2.46	0.0852	-1.24	0.5417
TC1100010041.hg.1	ST5	2.21	0.0149	1.62	0.0662
TC1100010290.hg.1	E2F8	-2.92	0.009	1.1	0.8754
TC1100010349.hg.1	SVIP	-2.17	0.0186	-1.71	0.0612
TC1100010410.hg.1	BDNF	2.55	0.0181	1.31	0.2962
TC1100010897.hg.1	UBE2L6	2.18	0.0377	1.17	0.7897
TC1100011190.hg.1	EHD1	-2.41	0.0197	-1.46	0.2732
TC1100011602.hg.1	UCP2	-2.25	0.0263	1.14	0.8567
TC1100011886.hg.1	RAB38	-2.19	0.0169	-1.8	0.0841
TC1100012019.hg.1	SESN3	-2.54	0.09	-1.56	0.2774
TC1100012131.hg.1	MMP1	20.97	0.0002	-1.02	0.9425
TC1100012165.hg.1	CASP4	10.59	0.0005	1.72	0.0509
TC1100012166.hg.1	CASP5	2.41	0.0225	-1.48	0.8419
TC1100012230.hg.1	EXPH5	-3.63	0.0038	-1.13	0.7383
TC1100012474.hg.1	MPZL2	5.45	0.0833	-1.05	0.9821
TC1100012513.hg.1	H2AFX	-2.09	0.0386	-1.15	0.6663
TC1100012681.hg.1	SIAE	2.63	0.0227	1.5	0.1424
TC1100012948.hg.1	IFITM2	2.72	0.0057	1.03	0.8684
TC1100012949.hg.1	IFITM1	3.76	0.0089	-1.07	0.9166
TC1100012954.hg.1	TRIM6	-2.89	0.0237	-1.59	0.3588
TC1100012962.hg.1	AMPD3	2.09	0.0307	1.31	0.3031
TC1100013054.hg.1	RAD9A	-2.39	0.0336	-1.15	0.7929
TC1100013141.hg.1	OVCH2	-2.14	0.0354	1.03	0.9957
TC1100013152.hg.1	SAA2; SAA2-SAA4; SAA4	24.88	0.0023	1	0.8193
TC1100013161.hg.1	CD59	2.04	0.0386	-1.42	0.1786
TC1100013221.hg.1	CASP1	6.1	0.0009	1.12	0.664
TC1100013222.hg.1	CARD16	6.46	0.0023	1	0.9957
TC1200006561.hg.1	RAD51AP1	-2.2	0.0813	-1.55	0.0971
TC1200006787.hg.1	GABARAPL1	2.1	0.0858	1.13	0.832
TC1200006909.hg.1	EMP1	-2.21	0.0768	-1.45	0.2409
TC1200007147.hg.1	ARNTL2	3.84	0.0045	1.17	0.495
TC1200007208.hg.1	DDX11	-2.12	0.0713	-1.03	0.9689
TC1200007359.hg.1	CNTN1	5.37	0.0133	-1.03	0.9674
TC1200007686.hg.1	KRT18	2.3	0.0377	-1.01	0.9659
TC1200007861.hg.1	LRP1	3.86	0.0044	1.04	0.9372
TC1200008057.hg.1	IRAK3; MIR6502	2.02	0.0265	1.28	0.5308
TC1200008474.hg.1	SOCS2	-13.85	0.0115	-1.09	0.9202
TC1200008629.hg.1	DRAM1	2.24	0.0252	1.32	0.4455
TC1200008848.hg.1	TCTN1	2.3	0.0247	1.06	0.9291
TC1200009722.hg.1	TNFRSF1A	2.25	0.0153	1.79	0.0451
TC1200009759.hg.1	CDCA3	-2.37	0.0296	-1.34	0.3759
TC1200009868.hg.1	DDX12P; DDX11	-2.33	0.0143	-1.04	0.9346
TC1200010110.hg.1	KCNJ8	2.18	0.0638	1.26	0.7318
TC1200010111.hg.1	ABCC9	7.06	0.0013	1.75	0.0651
TC1200010341.hg.1	PKP2	-4.4	0.0043	-1.07	0.9118
TC1200010459.hg.1	PRICKLE1	-6.65	0.0008	1.42	0.4824
TC1200010779.hg.1	KRT8	2.07	0.027	-1.04	0.8883
TC1200010839.hg.1	ITGA5	3.84	0.005	1.23	0.5309
TC1200010908.hg.1	STAT2	2.39	0.0196	1.52	0.8837
TC1200010950.hg.1	STAT6	2.3	0.0508	-1.21	0.688
TC1200011099.hg.1	GNS	2.01	0.0705	1.13	0.7578
TC1200011207.hg.1	CPM	5.31	0.0012	1.14	0.5442
TC1200011251.hg.1	TSPAN8	-3.04	0.0064	1.12	0.9645
TC1200011298.hg.1	CAPS2	-2.28	0.0128	-1.62	0.288
TC1200011393.hg.1	PPFIA2	2	0.0876	-1.16	0.3759
TC1200011608.hg.1	CDK17	2.31	0.0594	1.44	0.2563
TC1200011845.hg.1	SELPLG	4.13	0.0056	1.06	0.997
TC1200012592.hg.1	C1S	9.61	0.0019	1.64	0.0823
TC1200012610.hg.1	SSPN	-2.16	0.0156	-1.53	0.0859
TC1200012745.hg.1	C1RL	2.96	0.0049	1.57	0.0778
TC1200012792.hg.1	KRT81	-2.08	0.0372	1.05	0.9505
TC1200012835.hg.1	NT5DC3	-3.23	0.0036	-1.67	0.0959
TC1200012859.hg.1	RHOF	-2.01	0.0509	-1.18	0.6797
TC1300006979.hg.1	RGCC	-3.65	0.0624	-1.01	0.9144
TC1300007148.hg.1	CYSLTR2	2.01	0.0441	1.6	0.1813
TC1300008400.hg.1	SHISA2	10.21	0.0004	-1.16	0.7268
TC1300009646.hg.1	NALCN	-3.12	0.0398	1.25	0.5007
TC1300009765.hg.1	IRS2	2	0.0971	1.27	0.7405
TC1300009980.hg.1	LMO7	-4.2	0.047	-1.4	0.3448
TC1400006659.hg.1	MMP14	2.03	0.0287	1.39	0.2945
TC1400006828.hg.1	COCH	2.16	0.0522	-1.23	0.4465
TC1400007259.hg.1	PELI2	-4.62	0.0115	-1.39	0.3701
TC1400008940.hg.1	NFKBIA	2.2	0.0977	-1.73	0.0263
TC1400009184.hg.1	TXNDC16	-2.24	0.016	-1.33	0.4142
TC1400009214.hg.1	BMP4	-2.81	0.0229	1.15	0.9315
TC1400009649.hg.1	NUMB	2.04	0.0495	1.34	0.3307
TC1400009912.hg.1	GALC	2.7	0.025	1.16	0.6457
TC1400010045.hg.1	SERPINA1	21.26	0.0133	-1.04	0.9615
TC1400010584.hg.1	IRF9	3	0.0089	-1.11	0.8097
TC1400010730.hg.1	EGLN3	2.27	0.014	1.13	0.7836
TC1400010749.hg.1	LINC01599	2.73	0.0154	-1.01	0.9947
TC1400010774.hg.1	FOXN3	-2.01	0.0328	-1.29	0.4588
TC1400010777.hg.1	TC2N	2.38	0.0386	-1.01	0.7506
TC1500007077.hg.1	WDR76	-2.42	0.0594	-1.14	0.5343
TC1500007196.hg.1	SLC27A2	-2.22	0.038	1.39	0.4555
TC1500007754.hg.1	THSD4	2.08	0.0275	1.65	0.3667
TC1500007833.hg.1	PML	2.03	0.0286	1.13	0.8575
TC1500007901.hg.1	SNX33	2	0.0797	-1.35	0.3737
TC1500009148.hg.1	OIP5	-2.01	0.0413	-1.18	0.6668
TC1500009238.hg.1	FRMD5	-4.45	0.0102	-1.4	0.2624
TC1500009455.hg.1	MYO5C	-3.63	0.0088	1.04	0.6897
TC1500009508.hg.1	NEDD4	2.77	0.0114	1.1	0.9029
TC1500009522.hg.1	MNS1	-2.03	0.0224	1.13	0.7493
TC1500009597.hg.1	MYO1E	2.79	0.0124	-1.23	0.9258
TC1500009709.hg.1	CA12	3.66	0.0064	-1.01	0.9949
TC1500010184.hg.1	BCL2A1	2.62	0.0227	1.37	0.341
TC1500010368.hg.1	HAPLN3	3.04	0.0694	-1.4	0.2642
TC1500010429.hg.1	CIB1	2.24	0.031	-1.01	0.9451
TC1500010672.hg.1	TARSL2	2.57	0.0586	1.78	0.4348
TC1500010733.hg.1	C15orf48; MIR147B	8.81	0.0016	1.09	0.8656
TC1500010783.hg.1	SEMA4B	7.76	0.0005	1.35	0.3794
TC1500010866.hg.1	RAB27A	2.12	0.0166	1.58	0.0864
TC1600006941.hg.1	SNX29	2.27	0.0229	-1.48	0.295
TC1600007107.hg.1	TMC5	4.95	0.0239	1.09	0.7939
TC1600007958.hg.1	MT1L	2.04	0.0408	1.17	0.678
TC1600007959.hg.1	MT1E	2.53	0.0089	-1.45	0.3064
TC1600007960.hg.1	MT1M	2.11	0.0221	1.05	0.9479
TC1600007964.hg.1	MT1B; MT1CP	2.01	0.0354	1.19	0.6766
TC1600007965.hg.1	MT1F	2.76	0.0117	-1.02	0.9341
TC1600007966.hg.1	MT1H	2.92	0.0115	1.33	0.4245
TC1600007986.hg.1	NLRC5	2.33	0.0133	1.34	0.6846
TC1600008577.hg.1	BCO1	-2.98	0.0067	-1.46	0.1915
TC1600008609.hg.1	HSD17B2	2.65	0.0157	-1.24	0.6033
TC1600009322.hg.1	CARHSP1	2.16	0.0327	-1.1	0.8001
TC1600010375.hg.1	CRNDE	-2.28	0.0196	-1.57	0.4409
TC1600010421.hg.1	MT1G	2.69	0.0111	1.13	0.7326
TC1600010561.hg.1	CDH11	5.2	0.0183	1.28	0.2733
TC1600010772.hg.1	VAC14	2.06	0.0203	1.11	0.8928
TC1600010859.hg.1	MLKL	3.09	0.0076	1.21	0.6423
TC1600011058.hg.1	TLDC1	2.15	0.0681	-1.11	0.7861
TC1600011220.hg.1	CYBA	2.98	0.0115	-1.06	0.9023
TC1600011235.hg.1	GALNS	2.13	0.0392	1.53	0.1327
TC1600011378.hg.1	MVP; PAGR1	3.05	0.0451	-1.15	0.436
TC1600011399.hg.1	MT1X	2.42	0.0133	1.1	0.8542
TC1600011442.hg.1	MAP1LC3B	2.13	0.0215	-1.18	0.68
TC1600011500.hg.1	DCUN1D3	2.18	0.036	1.6	0.0679
TC1700006611.hg.1	CYB5D2	2.1	0.018	-1.07	0.8757
TC1700006857.hg.1	USP43	2.38	0.041	1.19	0.6755
TC1700007585.hg.1	SLFN5	4.89	0.0029	1.38	0.1571
TC1700007775.hg.1	CSF3	3.55	0.0105	1.06	0.73
TC1700008228.hg.1	ITGA3	2.11	0.0241	-1.11	0.7951
TC1700008350.hg.1	NOG	4.58	0.0053	1.38	0.845
TC1700008690.hg.1	PITPNC1	3.15	0.005	1.47	0.2039
TC1700008794.hg.1	SOX9	-3.2	0.0291	-1.01	0.6345
TC1700008945.hg.1	SPHK1	2.18	0.031	1	0.9683
TC1700009079.hg.1	C1QTNF1	2.01	0.0498	1.13	0.7418
TC1700009333.hg.1	NXN	-2.14	0.0292	1.17	0.6896
TC1700010426.hg.1	SLFN13	-2.44	0.0635	1.09	0.8457
TC1700010856.hg.1	C1QL1	-2.13	0.0247	-1.26	0.5362
TC1700011561.hg.1	WIPI1	2.2	0.0601	1.82	0.0687
TC1700012184.hg.1	CHRNB1	-3.05	0.0044	1.12	0.667
TC1800006513.hg.1	TGIF1	2.04	0.0689	1.43	0.2683
TC1800006897.hg.1	LAMA3	2.56	0.0447	1.42	0.271
TC1800007014.hg.1	DSG2	2.14	0.0408	1.35	0.3506
TC1800007595.hg.1	CCDC102B	2.91	0.0704	1.16	0.7792
TC1800008287.hg.1	ANKRD29	2.84	0.0372	1.01	0.9367
TC1800008578.hg.1	EPG5	2.36	0.0176	1.02	0.9838
TC1800008750.hg.1	TCF4	2.99	0.0344	-1.01	0.9626
TC1800008804.hg.1	ALPK2	6.75	0.0081	1.28	0.3568
TC1800008891.hg.1	BCL2	-2.38	0.0177	-1.08	0.9615
TC1800009244.hg.1	HMSD	2.01	0.066	-1.75	0.1494
TC1800009290.hg.1	MYO5B	-3.28	0.0036	1.09	0.8654
TC1900006977.hg.1	ICAM1	19.32	0.0014	-1.04	0.9508
TC1900007063.hg.1	ZNF788	-2.88	0.0341	1.08	0.9669
TC1900008015.hg.1	SPRED3	3.46	0.0043	1.96	0.0601
TC1900008057.hg.1	ZFP36	3.3	0.0225	1.34	0.9959
TC1900008279.hg.1	BCL3; MIR8085	5.79	0.0045	1.73	0.0679
TC1900008755.hg.1	ZNF331	-2.09	0.0657	-1.07	0.9733
TC1900009352.hg.1	SEMA6B	6.87	0.0007	1.84	0.1898
TC1900009369.hg.1	PLIN3	2.58	0.0118	1.23	0.5611
TC1900009443.hg.1	C3	21.26	0.0002	1.24	0.6961
TC1900010807.hg.1	CEACAM1	3.35	0.0183	1.07	0.9938
TC1900010833.hg.1	PSG5	2.48	0.0879	-1.71	0.0873
TC1900010836.hg.1	PSG4	2.03	0.0378	-1.77	0.0323
TC1900010856.hg.1	PLAUR	3.68	0.0023	1.63	0.0659
TC1900011467.hg.1	IL11	-3	0.0172	1.08	0.9615
TC1900011470.hg.1	UBE2S	-2.44	0.04	-1.42	0.3295
TC1900011820.hg.1	ZNF551	-2.04	0.0197	-1.1	0.8209
TC2000007083.hg.1	ID1	9.16	0.0046	-1.28	0.2959
TC2000007313.hg.1	LBP	4.83	0.0441	1.38	0.3759
TC2000007438.hg.1	MYBL2	-2.75	0.0393	1.2	0.8094
TC2000007479.hg.1	PI3	3.34	0.0256	1.19	0.4454
TC2000007830.hg.1	TFAP2C	-2.46	0.0369	-1.19	0.6543
TC2000007945.hg.1	C20orf197	4.14	0.0553	1.11	0.8566
TC2000008316.hg.1	LRRN4	2.47	0.0601	1.03	0.9615
TC2000008381.hg.1	JAG1	-2.1	0.068	-1.61	0.1079
TC2000008445.hg.1	FLRT3	3.01	0.0043	-1.3	0.6794
TC2000008636.hg.1	FOXA2	-4.28	0.014	-1.09	0.8795
TC2000008650.hg.1	THBD	2.17	0.0447	1.17	0.6999
TC2000008894.hg.1	E2F1	-2.04	0.0225	-1.12	0.8971
TC2000009058.hg.1	TGM2	3.95	0.0023	1.73	0.0397
TC2000009458.hg.1	NFATC2	-6.26	0.0015	-1.25	0.5289
TC2000009522.hg.1	CYP24A1	6.16	0.0256	-1.01	0.9544
TC2100006720.hg.1	NCAM2	3.39	0.0266	1.52	0.0953
TC2100006854.hg.1	MAP3K7CL	3.23	0.0089	1.02	0.7412
TC2100007204.hg.1	FAM3B	2.47	0.053	1.05	0.9297
TC2100007402.hg.1	ADARB1	2.83	0.0247	1.99	0.017
TC2100007446.hg.1	COL6A1	-3.25	0.0227	-1.05	0.7661
TC2100007599.hg.1	SAMSN1	22.88	0.0254	1.3	0.6166
TC2100007676.hg.1	TMPRSS15	3.41	0.0551	1.16	0.4584
TC2100007821.hg.1	ADAMTS1	4.64	0.0023	-1.17	0.6941
TC2100008143.hg.1	ERG	3.74	0.0641	-1.06	0.941
TC2100008490.hg.1	BACH1	3.56	0.0056	1.14	0.7542
TC2100008494.hg.1	IFNAR2	2.05	0.0333	-1.2	0.8849
TC2100008495.hg.1	IL10RB	3	0.0153	-1.15	0.716
TC2100008510.hg.1	KCNJ15	5.67	0.0056	1.04	0.9332
TC2100008545.hg.1	NRIP1	6.39	0.0052	1.8	0.0389
TC2200007088.hg.1	LIMK2	-2.03	0.0695	-1.21	0.9005
TC2200007196.hg.1	TOM1	2.81	0.0115	1.14	0.6215
TC2200007206.hg.1	MCM5	-2.07	0.0689	-1.16	0.4592
TC2200007242.hg.1	APOL1	4.65	0.0142	1.66	0.2934
TC2200007287.hg.1	CYTH4	3.52	0.0438	-1.06	0.9315
TC2200007356.hg.1	KDELR3	2.09	0.0496	1.04	0.9609
TC2200008427.hg.1	OSM	835.02	3.67e-06	-1.25	0.4989
TC2200008465.hg.1	SELM	3.37	0.009	1.16	0.6315
TC2200008592.hg.1	APOL2	2.38	0.034	1.26	0.9998
TC2200008847.hg.1	CENPM	-3.38	0.0054	-1.71	0.0588
TC2200009270.hg.1	APOBEC3B	-2.12	0.0183	-1.94	0.0284

## Sheet: CAF-173 specific DEGs
		MDA-MB-231		CAF-173
probeset_id	gene_symbol	Fold Change	FDR P-val	Fold Change	FDR P-val
TC0100006483.hg.1	ISG15	1.05	0.8664	-2.67	0.0168
TC0100006905.hg.1	C1orf158	1.1	0.8603	3.63	0.0108
TC0100007365.hg.1	NIPAL3	1.24	0.4846	-2.06	0.0227
TC0100007449.hg.1	SH3BGRL3	1.85	0.0351	-2.09	0.0095
TC0100008618.hg.1	AK4	1.09	0.7477	2.5	0.0017
TC0100008664.hg.1	GADD45A	-1.41	0.6573	-2.01	0.0659
TC0100008815.hg.1	IFI44L	1.69	0.1292	-3.69	0.0005
TC0100008816.hg.1	IFI44	2.04	0.233	-2.03	0.0209
TC0100008912.hg.1	CYR61	1.13	0.858	2.04	0.0076
TC0100008921.hg.1	CLCA2	1.48	0.1729	2.23	0.0079
TC0100009307.hg.1	NTNG1	-1.4	0.1927	2.05	0.046
TC0100009403.hg.1	CHI3L2	-1.6	0.1476	-2.87	0.0019
TC0100010001.hg.1	LCE2A	-1.14	0.6735	2.07	0.008
TC0100010152.hg.1	LMNA	-1.66	0.0587	-2.42	0.0163
TC0100010923.hg.1	PRG4	1.14	0.6927	2.18	0.0065
TC0100011022.hg.1	RGS2	1.86	0.084	-4.07	0.0003
TC0100011463.hg.1	SYT14	-1.02	0.8859	-4.49	0.0002
TC0100011621.hg.1	TGFB2; TGFB2-OT1	1.96	0.2423	-2.52	0.0116
TC0100011770.hg.1	EPHX1	1.05	0.9199	-3.53	0.0018
TC0100012247.hg.1	KIF26B	1.01	0.9312	5.41	3.75e-05
TC0100012734.hg.1	TNFRSF9	1.14	0.7083	-2.44	0.0027
TC0100012787.hg.1	SLC2A5	1.08	0.8214	3.22	0.0004
TC0100012921.hg.1	DHRS3; MIR6730	2.7	0.2607	5.87	7.35e-05
TC0100013182.hg.1	CAMK2N1	1.7	0.0573	2.03	0.0405
TC0100013445.hg.1	IFI6	2.06	0.1703	-2.01	0.009
TC0100013561.hg.1	FABP3	-1.03	0.6978	-4.14	0.0002
TC0100014313.hg.1	PPAP2B	1.96	0.0378	4.69	0.0004
TC0100015194.hg.1	SORT1	-1.15	0.7095	-3	0.0023
TC0100015397.hg.1	CD58	-1.4	0.3099	-3.23	0.0006
TC0100015598.hg.1	TXNIP	2.27	0.1005	3.28	0.0046
TC0100015866.hg.1	S100A4	-1.5	0.502	-3.39	0.0025
TC0100015867.hg.1	S100A3	2.68	0.4178	-2.56	0.0018
TC0100015873.hg.1	S100A13	1.2	0.5402	-2.66	0.0091
TC0100016163.hg.1	ADAMTS4	-1.38	0.2965	2.29	0.0078
TC0100016339.hg.1	DPT	1.01	0.7355	-2.2	0.0072
TC0100016631.hg.1	RGS16	-1.25	0.7491	2.04	0.0126
TC0100016839.hg.1	DENND1B	-1.26	0.6852	2.14	0.0213
TC0100016983.hg.1	CHI3L1	-1.03	0.9465	3.93	0.0004
TC0100017420.hg.1	DUSP10	1.09	0.7278	-2.15	0.0078
TC0100018045.hg.1	SMYD3	-1.36	0.2923	2.24	0.0091
TC0100018445.hg.1	DAB1	1.31	0.3532	-2.04	0.0599
TC0200006583.hg.1	RNF144A	1.05	0.9148	2.4	0.0077
TC0200006627.hg.1	ID2	1.34	0.4637	-2.05	0.0095
TC0200006757.hg.1	TRIB2	1.28	0.7133	2.38	0.0031
TC0200007205.hg.1	RASGRP3	-1.14	0.5839	-2.2	0.0055
TC0200007243.hg.1	VIT	1.49	0.5566	-3.35	0.0056
TC0200008071.hg.1	MTHFD2	-1.08	0.7765	2.83	0.0015
TC0200008103.hg.1	POLE4	-1.54	0.1012	-2.03	0.0525
TC0200008236.hg.1	TCF7L1	-1.12	0.8223	-2.13	0.0325
TC0200009739.hg.1	GALNT5	-1.92	0.0562	-2.32	0.0031
TC0200009973.hg.1	ITGA6	1.95	0.0694	-2.55	0.0111
TC0200009978.hg.1	PDK1	1.1	0.9462	3.98	0.001
TC0200010236.hg.1	GULP1	-1.19	0.5295	-2.01	0.0089
TC0200010467.hg.1	CDK15	-1.52	0.1364	-2.86	0.0024
TC0200010545.hg.1	NRP2	5.4	0.1049	2.71	0.001
TC0200011898.hg.1	SDC1	1.21	0.5116	2.72	0.0014
TC0200012062.hg.1	PREB	1.39	0.3268	2.09	0.0074
TC0200012307.hg.1	SOS1	1.02	0.9248	2.12	0.0104
TC0200012488.hg.1	LOC100506142; RP11-417F21.1; RHOQ	1.13	0.9664	-2.1	0.0352
TC0200013265.hg.1	CAPG	2.41	0.1092	-2.05	0.0151
TC0200013616.hg.1	AFF3	-1.89	0.4126	-2.43	0.0329
TC0200013750.hg.1	FHL2	-1.41	0.5845	2.18	0.0238
TC0200014181.hg.1	LIMS2	-1.53	0.1999	-2.31	0.0088
TC0200014772.hg.1	IFIH1	1.73	0.4022	-2.41	0.0262
TC0200015204.hg.1	COL5A2	1.23	0.6047	2.22	0.0053
TC0200015266.hg.1	TMEFF2	1.49	0.1547	-2.79	0.0019
TC0200015318.hg.1	HECW2	1.13	0.4201	-2.93	0.0016
TC0200015350.hg.1	RFTN2	1.18	0.8003	-2.08	0.0359
TC0200015514.hg.1	GPR1	-1.09	0.7513	-3.13	0.0007
TC0200015678.hg.1	IGFBP5	1.39	0.2401	-2.78	0.0024
TC0200015951.hg.1	PID1	1.14	0.6296	-2.41	0.0035
TC0200016074.hg.1	NGEF	1.24	0.9351	-3.71	0.0003
TC0200016115.hg.1	ARL4C	-1.26	0.9895	3.72	0.0003
TC0200016469.hg.1	ANXA4	1.25	0.31	-2.11	0.0089
TC0200016511.hg.1	IL1RN	-1.8	0.2651	-3.08	0.0033
TC0200016582.hg.1	NABP1	1.91	0.0265	2.58	0.0018
TC0300006580.hg.1	IRAK2	1.29	0.3506	-2.99	0.0009
TC0300007448.hg.1	IQCF3	-1.44	0.2456	-2.53	0.0353
TC0300007596.hg.1	FLNB	1.4	0.3039	2.47	0.0027
TC0300008130.hg.1	COL8A1	1.72	0.1056	2.37	0.0056
TC0300008148.hg.1	TMEM45A	2.48	0.1092	2.05	0.0088
TC0300008242.hg.1	ALCAM	1.03	0.8817	-2.01	0.0126
TC0300009258.hg.1	MME	1.04	0.9219	2.38	0.0122
TC0300009301.hg.1	PTX3	-1.46	0.2585	2.43	0.0146
TC0300009706.hg.1	POLR2H	-1.03	0.9237	2.01	0.0142
TC0300009799.hg.1	RTP4	1.3	0.757	-2.07	0.0417
TC0300009916.hg.1	HES1	1.49	0.1333	-3.12	0.0005
TC0300010427.hg.1	RFTN1	1.49	0.1585	-2.27	0.027
TC0300010714.hg.1	TRANK1	1.4	0.696	-2.01	0.0405
TC0300011119.hg.1	C3orf18	1	0.837	-2.25	0.0727
TC0300011759.hg.1	STX19	1.08	0.9951	2.44	0.0986
TC0300012323.hg.1	MGLL	1.59	0.3408	-2.61	0.0021
TC0300012945.hg.1	RARRES1	1.39	0.5566	16.8	3.45e-06
TC0300013461.hg.1	MASP1	1.03	0.9483	2.97	0.0009
TC0300013598.hg.1	LRRC15	1.3	0.336	4.86	0.0002
TC0300013970.hg.1	PFKFB4; MIR6823	1.59	0.2965	2.19	0.0059
TC0400008618.hg.1	FGF2	-1.33	0.3846	2.39	0.0026
TC0400009137.hg.1	FNIP2	1.27	0.3233	2.2	0.009
TC0400010961.hg.1	JCHAIN	-1.02	0.9505	-2.01	0.0251
TC0400010989.hg.1	ADAMTS3	1.39	0.4332	2.21	0.0468
TC0400011144.hg.1	ANTXR2	1.27	0.2585	-2	0.0144
TC0400011408.hg.1	ADH1B	1.01	0.9845	-6.71	0.009
TC0400011712.hg.1	PDE5A	-1.23	0.3069	-2.11	0.0113
TC0400011920.hg.1	SLC7A11	-1.49	0.3323	-2.52	0.0031
TC0400011973.hg.1	CLGN	-1.39	0.4114	-2.22	0.027
TC0400012670.hg.1	FAT1	1.15	0.4986	-3.86	0.0005
TC0400012796.hg.1	PDGFRA	-1.11	0.8003	2.22	0.0055
TC0500007114.hg.1	RAI14	1.64	0.0618	2.7	0.0016
TC0500007761.hg.1	TMEM171	1.75	0.164	-2.44	0.0045
TC0500008125.hg.1	RHOBTB3	1.01	0.8079	2.37	0.0026
TC0500008356.hg.1	KCNN2	-1.08	0.9843	-2.01	0.0194
TC0500008684.hg.1	TCF7	-1.08	0.9943	-5.71	0.0009
TC0500008849.hg.1	CYSTM1	1.02	0.7191	-2.42	0.0091
TC0500009055.hg.1	ABLIM3	1.4	0.2673	-2.12	0.0054
TC0500009100.hg.1	SMIM3	-1.13	0.9165	2.11	0.0101
TC0500010265.hg.1	CDH18	-1.07	0.7136	-3.13	0.0006
TC0500010651.hg.1	FGF10	1.11	0.9799	-2.05	0.0125
TC0500010766.hg.1	PLPP1; RNF138P1	1.01	0.8146	-2.2	0.0159
TC0500011648.hg.1	EFNA5	1.65	0.0618	-3.67	0.0003
TC0500011935.hg.1	MARCH3	1.69	0.111	2.81	0.0028
TC0500012870.hg.1	STC2	1.09	0.8664	-5.17	0.0004
TC0500013064.hg.1	MGAT4B	1.55	0.1125	-2.03	0.0102
TC0500013332.hg.1	DMGDH	-1.19	0.6313	2.23	0.0304
TC0600007067.hg.1	GMPR	-1.34	0.5116	-3.39	0.0004
TC0600007748.hg.1	HMGA1	-1.49	0.1225	-2.47	0.0019
TC0600008146.hg.1	RUNX2	1.83	0.0382	2.11	0.0073
TC0600008678.hg.1	MRAP2	1.01	0.9417	-2.47	0.0033
TC0600008981.hg.1	AIM1	1.19	0.4138	-2.03	0.0925
TC0600009534.hg.1	MYB	-1.66	0.197	7.31	2.69e-05
TC0600010040.hg.1	FNDC1	-1.12	0.926	3.46	0.0003
TC0600011252.hg.1	ZSCAN31	-1.07	0.7732	-3.38	0.0012
TC0600011474.hg.1	TNXA	-1.29	0.6269	-5.75	3.14e-05
TC0600011499.hg.1	HLA-DQB1	1.41	0.3368	2	0.0546
TC0600012432.hg.1	PGM3	1.46	0.1491	2.36	0.008
TC0600013147.hg.1	ARHGAP18	1.23	0.3165	-2.01	0.0314
TC0600013186.hg.1	CTGF	-1.54	0.1266	2.55	0.004
TC0600013361.hg.1	CITED2	1.28	0.5462	-2.91	0.001
TC0600013998.hg.1	THBS2	1.15	0.5344	2.61	0.0056
TC0600014223.hg.1	SLC22A23	-1.11	0.8788	2.11	0.0082
TC0600014264.hg.1	DDAH2	-1.45	0.5415	-2.43	0.0024
TC0600014266.hg.1	TNXB	1.31	0.4138	-5.56	3.62e-05
TC0700006445.hg.1	FAM20C	1.35	0.2779	3.68	0.0015
TC0700006795.hg.1	AHR	-2.09	0.1379	-2.13	0.0074
TC0700006844.hg.1	ITGB8	-1.35	0.5707	4.11	0.0002
TC0700006890.hg.1	IL6	4.51	0.1287	4.14	0.0014
TC0700006984.hg.1	SNX10	-2.1	0.114	2.59	0.0042
TC0700007149.hg.1	BMPER	1.94	0.146	-2.07	0.017
TC0700008190.hg.1	CD36	-1.19	0.7381	-2.08	0.0063
TC0700008465.hg.1	NPTX2	1.2	0.7136	2.58	0.0063
TC0700009230.hg.1	AKR1B10	1.55	0.1005	-5.87	3.14e-05
TC0700009231.hg.1	AKR1B15	1.86	0.1187	-6.2	0.0002
TC0700009233.hg.1	BPGM	-1.03	0.8176	-3.62	0.0128
TC0700010770.hg.1	SFRP4	-1.33	0.6237	8.72	5.71e-06
TC0700010908.hg.1	POLM; MIR6838	1.13	0.4375	2.14	0.0074
TC0700010989.hg.1	TNS3	-1.48	0.1935	2.02	0.0097
TC0700011675.hg.1	SEMA3D	-2.19	0.3165	-6.78	2.29e-05
TC0700011797.hg.1	SAMD9L	1.51	0.1841	-2.07	0.0474
TC0700011924.hg.1	TMEM130	-1.05	0.8902	-2.51	0.0063
TC0700012636.hg.1	PODXL	-1.76	0.0541	-2.58	0.0016
TC0700013522.hg.1	TWIST1	1.02	0.8795	-2.15	0.0065
TC0700013596.hg.1	TSC22D4	1.44	0.6307	-2	0.012
TC0800007362.hg.1	PLEKHA2	1.78	0.0641	-2.43	0.0244
TC0800007382.hg.1	IDO1	-1.09	0.7179	-22.23	0.0002
TC0800007641.hg.1	RGS20	-1.24	0.3674	-2.21	0.0107
TC0800007899.hg.1	SULF1	-1.03	0.9336	3.39	0.0005
TC0800008324.hg.1	MATN2	-1.54	0.1585	-6.04	0.0001
TC0800008679.hg.1	COL14A1	-1.16	0.6882	-4.22	0.0002
TC0800008845.hg.1	MYC	1.44	0.1433	4.59	7.35e-05
TC0800008955.hg.1	WISP1	1.28	0.3693	2.6	0.0032
TC0800009094.hg.1	DENND3	-1.02	0.6843	-2.72	0.0244
TC0800009905.hg.1	NEFL	-1.02	0.9537	-3.02	0.0031
TC0800010224.hg.1	ZMAT4	-1.02	0.7903	-2.03	0.0166
TC0800010234.hg.1	SFRP1	1.13	0.8427	-2.53	0.0023
TC0800011601.hg.1	SAMD12	1.7	0.0573	-2.32	0.0033
TC0800011611.hg.1	TNFRSF11B	-1.19	0.4968	-4.26	0.0002
TC0800012344.hg.1	ZFPM2	-1.5	0.122	-2.11	0.0075
TC0800012362.hg.1	KHDRBS3	-1.16	0.9254	-3.95	0.0007
TC0800012363.hg.1	KHDRBS3	-1.13	0.6657	-2.82	0.005
TC0800012387.hg.1	DLC1	1.03	0.8301	2.43	0.017
TC0900006481.hg.1	VLDLR	-1.36	0.3331	10.97	3.45e-06
TC0900006531.hg.1	RCL1	-1.16	0.5544	2.15	0.0048
TC0900006538.hg.1	JAK2	1.05	0.9565	2.11	0.0195
TC0900006539.hg.1	JAK2	1.29	0.4813	4.28	0.0006
TC0900006577.hg.1	IL33	1.17	0.6255	3.5	0.0003
TC0900006815.hg.1	DMRTA1	1.34	0.2988	-2.54	0.0019
TC0900008109.hg.1	HABP4	-1.4	0.3302	-2.59	0.0019
TC0900008150.hg.1	TMOD1	-1.15	0.4592	3.92	0.0003
TC0900008197.hg.1	GALNT12	1.08	0.7953	2.37	0.0029
TC0900008202.hg.1	TGFBR1	-1.26	0.9061	2.18	0.0159
TC0900008545.hg.1	PAPPA	2.01	0.1682	2.02	0.0105
TC0900008740.hg.1	OLFML2A	-1.64	0.1376	-2.08	0.0107
TC0900009404.hg.1	PUM3	-1.07	0.8603	2.31	0.0029
TC0900009424.hg.1	GLIS3	1.87	0.3693	2.77	0.0019
TC0900010366.hg.1	KLF9	-1.03	0.9574	2.43	0.0648
TC0900010386.hg.1	TMEM2	1.22	0.3039	2.01	0.0116
TC0900010794.hg.1	OGN	-1.42	0.2038	-3.75	0.0023
TC0900010796.hg.1	OMD	1.22	0.6994	-3.76	0.0011
TC0900010797.hg.1	ASPN	1.15	0.5741	-2.53	0.0068
TC0900011370.hg.1	BRINP1	-1.14	0.9505	5.43	5.45e-05
TC0900012139.hg.1	PGM5	1.03	0.9752	-2.78	0.0036
TC0X00006891.hg.1	GK	1.51	0.1225	2.1	0.0321
TC0X00007709.hg.1	PGK1	1.65	0.1333	2.6	0.0021
TC0X00008785.hg.1	BGN	1.39	0.2306	2.9	0.0043
TC0X00009179.hg.1	RAI2	-1.42	0.1967	-3.03	0.0037
TC0X00009386.hg.1	SRPX	1.82	0.3597	2.36	0.0276
TC0X00010136.hg.1	TAF9B	-1.49	0.1569	-2.31	0.0071
TC0X00010401.hg.1	NXF3	1.09	0.8882	2.03	0.0077
TC0X00010512.hg.1	CHRDL1	-1.53	0.5776	-2.32	0.0442
TC0X00010880.hg.1	MOSPD1	1.14	0.5694	2.71	0.006
TC0X00010933.hg.1	ARHGEF6	-1.49	0.1887	-2.86	0.0071
TC0X00011121.hg.1	GABRE; MIR224; MIR452	-1.02	0.9681	2.31	0.0046
TC0X00011277.hg.1	CA5B	-1.34	0.348	-3.77	0.0002
TC0X00011355.hg.1	PIR	-1.13	0.6461	-2.34	0.0057
TC1000007641.hg.1	DKK1	-1.5	0.1656	-4.93	0.0002
TC1000007703.hg.1	BICC1	1.14	0.4512	2.42	0.0066
TC1000007847.hg.1	MYPN	1.35	0.5415	-2.26	0.0052
TC1000007934.hg.1	ADAMTS14	1.79	0.0903	-2.64	0.0115
TC1000008396.hg.1	IFIT2	2.08	0.2699	-3.69	0.0006
TC1000008400.hg.1	IFIT1	3.49	0.164	-2.57	0.0101
TC1000009140.hg.1	TACC2	-1.94	0.1338	-2.14	0.0084
TC1000010327.hg.1	FZD8; MIR4683	-1.15	0.7164	-2.97	0.0015
TC1000010468.hg.1	CXCL12	-1.02	0.9957	2.52	0.0026
TC1000010482.hg.1	C10orf10	1.48	0.1177	2.35	0.0062
TC1000010589.hg.1	VSTM4	-1.08	0.7019	-2.07	0.0232
TC1000010655.hg.1	DKK1	-1.92	0.0742	-2.51	0.0218
TC1000011114.hg.1	KCNMA1	-1.09	0.9071	-2.97	0.0013
TC1000011127.hg.1	KCNMA1; swamu	-1.1	0.8382	-2.89	0.0008
TC1000011596.hg.1	DNMBP	-1.24	0.4043	-2.54	0.0023
TC1000011839.hg.1	GPAM	1.97	0.1959	2.39	0.0036
TC1000012144.hg.1	CTBP2	1.27	0.7481	2.23	0.0107
TC1000012329.hg.1	BNIP3	-1.05	0.8617	2.06	0.0088
TC1000012428.hg.1	AKR1C3	1.67	0.355	-2.46	0.0019
TC1000012471.hg.1	ADIRF; AGAP11; BMS1P3	1.09	0.7118	-2.91	0.0015
TC1000012570.hg.1	NDST2	1.44	0.8349	2.92	0.0063
TC1100007095.hg.1	LUZP2	-1.56	0.2123	-3.78	0.0002
TC1100007216.hg.1	PRRG4	2.81	0.1338	-2.04	0.0169
TC1100008994.hg.1	C11orf87	1.29	0.4404	-2.79	0.0009
TC1100009068.hg.1	NCAM1	1.02	0.7738	-2.01	0.0245
TC1100009169.hg.1	TAGLN	2.66	0.1115	3.4	0.0003
TC1100010123.hg.1	DKK3	1.02	0.9522	-2.7	0.0053
TC1100011083.hg.1	AHNAK	1.07	0.7598	-2.06	0.0092
TC1100011260.hg.1	C11orf68	-1.11	0.7592	-2.64	0.0016
TC1100011568.hg.1	FCHSD2	1.4	0.2614	2.31	0.0043
TC1100011833.hg.1	SYTL2	-1.79	0.1469	2.12	0.0146
TC1100012389.hg.1	CADM1	1.28	0.4205	-2.18	0.0146
TC1100012906.hg.1	IGSF9B	1.29	0.3623	-2.61	0.0906
TC1100012966.hg.1	MICAL2	-1.04	0.8902	2.38	0.0091
TC1100013201.hg.1	ORAOV1	-1.81	0.115	-2.03	0.0281
TC1200006604.hg.1	CD9	-1.07	0.9236	-2.9	0.0369
TC1200007647.hg.1	ACVR1B	1.48	0.268	2.84	0.0008
TC1200008275.hg.1	SYT1	-1.93	0.0511	-3.32	0.0004
TC1200008322.hg.1	TMTC2	1.29	0.493	2.83	0.001
TC1200008346.hg.1	ALX1	-1.14	0.9162	-2.07	0.0089
TC1200008541.hg.1	CFAP54	1.35	0.2688	2.28	0.0255
TC1200008873.hg.1	SH2B3	-1.1	0.6673	-2.38	0.0089
TC1200008920.hg.1	OAS3	-1.19	0.3452	-2.91	0.005
TC1200009307.hg.1	TMEM132B	-1.21	0.5243	-3.24	0.0009
TC1200010022.hg.1	MGP	1.11	0.6664	4.11	0.0014
TC1200010281.hg.1	FAM60A	1.14	0.7539	2.49	0.005
TC1200011770.hg.1	ALDH1L2	1.43	0.6349	2.14	0.0248
TC1200011844.hg.1	TMEM119	1.35	0.5109	-2.13	0.0778
TC1200011870.hg.1	KCTD10	1.47	0.1597	2.52	0.0036
TC1200012617.hg.1	FGD4	1.66	0.3423	-2.07	0.0959
TC1200012708.hg.1	OAS1	-1.96	0.1897	-3.75	0.0003
TC1300007761.hg.1	HS6ST3	1.24	0.4713	-2.46	0.0883
TC1300010000.hg.1	TNFSF13B	-1.16	0.8925	-2.62	0.0014
TC1400007154.hg.1	GNG2	-1.14	0.7705	-2.12	0.0351
TC1400007558.hg.1	SUSD6	1.61	0.1087	2.1	0.0058
TC1400008056.hg.1	IFI27	-1.48	0.625	-3.34	0.004
TC1400008184.hg.1	EML1	-1.31	0.2672	-2.15	0.0141
TC1400009128.hg.1	CDKL1	-1.93	0.0355	-4.64	0.0004
TC1400009175.hg.1	NID2	1.16	0.8963	4.52	0.0002
TC1400009186.hg.1	ERO1A	1.47	0.1952	2.07	0.0168
TC1400009698.hg.1	LTBP2	2.02	0.1202	2.3	0.003
TC1400010195.hg.1	WARS	1.67	0.1214	2.11	0.0066
TC1400010390.hg.1	AHNAK2	1.41	0.5265	-2.95	0.0006
TC1400010619.hg.1	HIF1A	1.43	0.1846	2.38	0.0023
TC1500006788.hg.1	GREM1	1.41	0.2476	-2.86	0.005
TC1500006925.hg.1	THBS1	-1.08	0.8682	31.9	2.98e-07
TC1500007185.hg.1	FGF7	1.14	0.7335	5.13	0.0002
TC1500008043.hg.1	ABHD17C	1.3	0.2511	2.38	0.0122
TC1500008470.hg.1	ARRDC4	1.27	0.2873	2.39	0.0032
TC1500008485.hg.1	IGF1R	1.24	0.4562	2.15	0.0087
TC1500008521.hg.1	MEF2A	1	0.9355	-2.2	0.0114
TC1500009861.hg.1	ITGA11	-1.13	0.9603	-3.79	0.0011
TC1500010098.hg.1	SCAPER	-1.2	0.4609	-2.3	0.0358
TC1500010855.hg.1	EPB42	-1.25	0.4858	2.09	0.0698
TC1500010906.hg.1	RP11-351M8.2; MESDC2; RP11-351M8.1	1.48	0.7667	2.53	0.0039
TC1600006737.hg.1	VASN	1.24	0.5847	-2.07	0.0075
TC1600007022.hg.1	ABCC1	-1.22	0.4316	-2.02	0.0316
TC1600007210.hg.1	HS3ST2	1.04	0.8137	-3	0.0025
TC1600008034.hg.1	NDRG4	1	0.9525	-2.79	0.0009
TC1600008627.hg.1	HSBP1	1.56	0.1499	-2.5	0.0128
TC1600008661.hg.1	CRISPLD2	1.58	0.2566	2.77	0.0026
TC1600009162.hg.1	HCFC1R1	-1.18	0.8682	-2.55	0.0026
TC1600009349.hg.1	GRIN2A	-1.07	0.8735	-3.93	0.0005
TC1600009351.hg.1	GRIN2A	-1.4	0.4417	-2.12	0.0115
TC1600009580.hg.1	XYLT1	1.1	0.8767	2.34	0.0035
TC1600010732.hg.1	NQO1	1.55	0.3566	-3.71	0.0003
TC1600011495.hg.1	GPRC5B	-1.5	0.15	-2.48	0.0042
TC1600011496.hg.1	GPRC5B	-1.64	0.1441	-2.59	0.0088
TC1700009236.hg.1	SLC16A3; MIR6787	1.6	0.0881	2.12	0.0076
TC1700009417.hg.1	SMG6	1.55	0.2498	2	0.0143
TC1700009938.hg.1	RASD1	-1.3	0.3723	2.7	0.0425
TC1700010019.hg.1	MFAP4	1.1	0.981	-2.3	0.0085
TC1700010676.hg.1	KRT15; MIR6510	1.84	0.3134	-2.03	0.0186
TC1700010679.hg.1	KRT9	1.07	0.7355	-2.15	0.0279
TC1700010865.hg.1	PLCD3	1.11	0.8323	-2.11	0.0166
TC1700011808.hg.1	ST6GALNAC2	-1.08	0.7141	-2.17	0.0353
TC1700011984.hg.1	NPTX1	-1.22	0.4253	-4.6	0.0002
TC1700012275.hg.1	EFCAB13	1.14	0.4087	2.02	0.0117
TC1800006827.hg.1	GREB1L	1.13	0.9749	-2.12	0.0424
TC1800006882.hg.1	CABLES1	1.15	0.8612	-2.25	0.0033
TC1800007198.hg.1	SLC14A1	-1.55	0.2548	-3.75	0.0004
TC1800007850.hg.1	COLEC12	3.36	0.1293	3.96	0.0003
TC1800008128.hg.1	PTPN2	1.48	0.1488	2.37	0.0032
TC1800008628.hg.1	ZBTB7C	1.08	0.8006	-2.11	0.0056
TC1900006508.hg.1	ABCA7	1.28	0.2672	-2.17	0.0492
TC1900007051.hg.1	ZNF439	-1.1	0.634	-2.24	0.0678
TC1900007173.hg.1	ADGRE5	-1.25	0.5126	-3.37	0.0011
TC1900008141.hg.1	CYP2S1	-1.13	0.4357	-2.65	0.0019
TC1900010334.hg.1	TSHZ3	-1.05	0.8428	2.1	0.0126
TC1900010847.hg.1	LYPD3	1.02	0.8448	-2.56	0.0305
TC1900011113.hg.1	GYS1	1.78	0.1005	2.96	0.001
TC2000007015.hg.1	PYGB	-1.78	0.122	-2.36	0.0071
TC2000007132.hg.1	DNMT3B	-2	0.4957	2.27	0.027
TC2000008267.hg.1	RASSF2	-1.33	0.3444	-2.56	0.0026
TC2000008268.hg.1	SLC23A2	-1.36	0.6214	-2.44	0.003
TC2000008678.hg.1	CST3	1.11	0.8145	-2.5	0.0081
TC2000009357.hg.1	PREX1	-1.09	0.9811	-3.87	0.0017
TC2100006909.hg.1	HUNK	1.08	0.8222	-2.74	0.0078
TC2100007037.hg.1	CBR3	1.15	0.9025	-2.19	0.0099
TC2100007420.hg.1	COL18A1	-1.38	0.4519	-2.25	0.0081
TC2100007668.hg.1	C21orf91; C21orf91-OT1	-1.26	0.7268	-2.21	0.0053
TC2100008496.hg.1	SLC5A3; MRPS6	1.93	0.0568	-2.12	0.0101
TC2100008536.hg.1	PCBP3	1.26	0.6622	2.83	0.0011
TC2200007204.hg.1	HMOX1	1.57	0.1131	3.86	0.0002
TC2200008346.hg.1	MN1	1.23	0.7083	-3	0.0019
TC2200009257.hg.1	TCN2	-1.32	0.8929	-2.79	0.0011
TC2200009345.hg.1	C1QTNF6	1.6	0.0856	2.35	0.0039

## Sheet: Common DEGs
		MDA-MB-231		CAF-173
probeset_id	gene_symbol	Fold Change	FDR P-val	Fold Change	FDR P-val
TC0100006865.hg.1	AGTRAP	4	0.008	2.47	0.0054
TC0100008594.hg.1	ROR1	-4.71	0.0024	-2.04	0.0074
TC0100008797.hg.1	AK5	-2.21	0.0153	-3.36	0.0004
TC0100009333.hg.1	GPSM2	-2.25	0.0241	-2.55	0.0018
TC0100010393.hg.1	RGS4	-2.09	0.0302	-7.1	3.14e-05
TC0100010755.hg.1	RALGPS2	-3.25	0.0051	-2.04	0.0384
TC0100010939.hg.1	PLA2G4A	2.36	0.0177	-2.27	0.0045
TC0100011920.hg.1	GALNT2	3.65	0.0025	2.01	0.0098
TC0100014988.hg.1	F3	2.31	0.0529	2.45	0.0053
TC0100015752.hg.1	CTSS	4.93	0.0102	-2.23	0.0057
TC0100016715.hg.1	PTGS2	70.42	0.001	2.29	0.0076
TC0100017947.hg.1	OPN3	3.72	0.0252	2.05	0.0271
TC0100018338.hg.1	NAV1	2.91	0.0089	2.42	0.0031
TC0100018349.hg.1	CNIH3	-2.09	0.0253	-2.47	0.0039
TC0100018443.hg.1	PLPP3	3.07	0.051	2.58	0.0018
TC0200008666.hg.1	IL1R1	4.2	0.0089	6.08	0.0001
TC0200010152.hg.1	UBE2E3	-2.31	0.0172	-2.77	0.0015
TC0200010975.hg.1	AGFG1; MIR5703	2.46	0.034	2.26	0.0055
TC0200011878.hg.1	OSR1	2.16	0.0231	2.75	0.0015
TC0200012656.hg.1	EFEMP1	8.71	0.0023	7.88	3.75e-05
TC0200015929.hg.1	C2orf83	5.98	0.0089	3.7	0.0002
TC0200016717.hg.1	TBC1D8	-7.99	0.0015	-2.95	0.0008
TC0300006483.hg.1	BHLHE40	9.46	0.0061	2.05	0.0304
TC0300006622.hg.1	PPARG	-3.28	0.0147	-2	0.0256
TC0300008196.hg.1	ZPLD1	3.35	0.0054	2.56	0.0034
TC0300012238.hg.1	HEG1	8.4	0.0022	2.3	0.0145
TC0300012718.hg.1	PLOD2	4.25	0.0023	5.84	0.0002
TC0300012943.hg.1	LXN	4.23	0.0019	12.83	2.14e-06
TC0300013471.hg.1	BCL6	4.21	0.0022	3.15	0.0012
TC0400008628.hg.1	SPRY1	-5.18	0.0094	3.29	0.0009
TC0400010282.hg.1	SEL1L3	3.35	0.0378	5.27	7.35e-05
TC0400012644.hg.1	SORBS2	-4.22	0.0324	-2.71	0.0135
TC0400012990.hg.1	DDX60L	3.29	0.0142	-2.45	0.0051
TC0500007201.hg.1	OSMR	7.62	0.0013	3.38	0.0004
TC0500007834.hg.1	F2RL1	-3.65	0.0098	6.89	3.14e-05
TC0500008736.hg.1	TGFBI	21.14	0.0088	3.41	0.0005
TC0500009346.hg.1	WWC1	3.6	0.0029	4.84	0.0002
TC0500011418.hg.1	MEF2C	-3.78	0.0822	-2.28	0.009
TC0500011502.hg.1	ELL2	2.19	0.019	2.45	0.0053
TC0500011705.hg.1	NREP	2.48	0.0153	3.34	0.001
TC0500011852.hg.1	LOX	23.51	0.0005	2.39	0.0053
TC0500012599.hg.1	ADAM19	3.77	0.0153	2.34	0.0031
TC0500012842.hg.1	DUSP1	5.93	0.0017	2.47	0.0073
TC0500013089.hg.1	GFPT2	19.27	0.0002	2.27	0.0106
TC0500013301.hg.1	DAB2	4	0.0025	2.42	0.0045
TC0600007847.hg.1	CDKN1A	3.33	0.0304	2	0.0153
TC0600008109.hg.1	VEGFA	3.69	0.0043	3.71	0.0002
TC0600008972.hg.1	PRDM1	9.21	0.0032	5.05	0.0003
TC0600009310.hg.1	GJA1	4.35	0.0248	6.48	7.35e-05
TC0600009862.hg.1	AKAP12	-4.27	0.0035	-4.57	0.0003
TC0600011945.hg.1	RCAN2	3	0.0941	2.71	0.0017
TC0600012885.hg.1	LAMA4	4.76	0.0016	2.13	0.0141
TC0700008292.hg.1	STEAP1	4.01	0.0023	4.97	0.0006
TC0700008293.hg.1	STEAP2	2.72	0.0164	9.88	7.35e-05
TC0700008582.hg.1	SERPINE1	4.17	0.0225	4.82	6.91e-05
TC0700008928.hg.1	CPED1	-2.42	0.0142	-4.77	7.35e-05
TC0700010443.hg.1	STEAP1B	3.6	0.0026	4.36	0.0004
TC0700012182.hg.1	NAMPT	3.82	0.0023	2.18	0.0071
TC0700012190.hg.1	CCDC71L	7.36	0.0291	3.47	0.0009
TC0700012728.hg.1	PTN	-2.3	0.0542	-2.69	0.0031
TC0800007957.hg.1	RDH10	5.36	0.0382	5.22	0.0001
TC0800008243.hg.1	PDP1	2.35	0.0225	3.29	0.001
TC0800008663.hg.1	MAL2	-6.33	0.018	-3.21	0.0015
TC0800009872.hg.1	TNFRSF10D	2.64	0.0347	3.32	0.0003
TC0800009961.hg.1	CLU; MIR6843	-2.12	0.0592	-2.36	0.009
TC0800010275.hg.1	PLAT	5.65	0.0051	2.24	0.0056
TC0800010685.hg.1	MYBL1	-2.14	0.016	-2.5	0.0035
TC0800010880.hg.1	IL7	7.17	0.0128	-2.45	0.0044
TC0800011646.hg.1	HAS2	3.42	0.0622	2.32	0.0093
TC0900007816.hg.1	CTSL	8.32	0.0015	2.27	0.0062
TC0900009127.hg.1	COL5A1	4.66	0.0066	7.29	0.0002
TC0900011120.hg.1	KLF4	-2.43	0.0839	-3.21	0.0007
TC0900011305.hg.1	TNC	23.16	0.0002	15.08	3.45e-06
TC0900011603.hg.1	ENG	23.72	0.0002	2.74	0.0027
TC0X00007798.hg.1	KLHL4	-11.17	0.0036	-2.35	0.0042
TC0X00008230.hg.1	IL13RA1	2.88	0.0055	3.43	0.0008
TC0X00009057.hg.1	MID1	-3.11	0.0039	-2.35	0.004
TC1000006652.hg.1	PFKFB3	3.03	0.0182	3.3	0.0018
TC1000007990.hg.1	DDIT4	3.09	0.0487	4.1	0.0003
TC1000008397.hg.1	IFIT3	3.04	0.0858	-2.01	0.0323
TC1000009104.hg.1	PLPP4	-13.05	0.0013	2.69	0.0019
TC1000011005.hg.1	P4HA1	2.14	0.0473	2.65	0.0031
TC1000012169.hg.1	ADAM12	4.14	0.0032	2.37	0.0079
TC1000012427.hg.1	AKR1C1	7.06	0.0115	-2.66	0.0019
TC1000012516.hg.1	AKR1C2	2.9	0.0057	-3.94	0.0005
TC1100006831.hg.1	ADM	2.6	0.0598	3.05	0.0013
TC1100008469.hg.1	SERPINH1	2.3	0.0157	2.99	0.0126
TC1100009110.hg.1	NNMT	40.26	0.0006	4.1	0.0002
TC1100009374.hg.1	VWA5A	2.6	0.0099	2.22	0.0142
TC1100011259.hg.1	FOSL1	-2.33	0.0208	-3.2	0.0009
TC1100012269.hg.1	ARHGAP20	3.39	0.0176	4.4	0.0003
TC1200007693.hg.1	IGFBP6	2.37	0.0994	-3.09	0.0048
TC1200007931.hg.1	SLC16A7	3.13	0.0893	2.81	0.0271
TC1200009796.hg.1	SLC2A14	9.23	0.0016	2.96	0.0008
TC1200009800.hg.1	SLC2A3	8.09	0.0036	3.05	0.001
TC1200011002.hg.1	LRIG3	-3.25	0.0187	-2.13	0.0053
TC1200012744.hg.1	C1R	4.93	0.0022	2.17	0.0146
TC1300007718.hg.1	GPC6	12.75	0.0004	3.55	0.0005
TC1300007727.hg.1	GPC6	2.03	0.048	2.31	0.0029
TC1300008644.hg.1	POSTN	5.35	0.0246	2.43	0.0117
TC1400007774.hg.1	NRXN3	-4.64	0.0017	2.3	0.0107
TC1500007739.hg.1	THSD4	9.27	0.0025	2.87	0.0023
TC1500008046.hg.1	CEMIP	11.16	0.0189	7.63	2.1e-05
TC1600007312.hg.1	IL4R	2.24	0.0262	2.47	0.0053
TC1600011453.hg.1	TUBB3; MC1R	4.55	0.0017	2.7	0.0019
TC1700006946.hg.1	HS3ST3B1	5.19	0.0058	3.75	0.0003
TC1700007451.hg.1	CPD	3.24	0.0035	2.43	0.0031
TC1700007557.hg.1	CCL2	3.21	0.0577	3.32	0.0098
TC1700009809.hg.1	HS3ST3A1	2.38	0.0143	3.26	0.0097
TC1700011566.hg.1	FAM20A	4.03	0.0159	2.31	0.0054
TC1700011903.hg.1	SOCS3	4.46	0.0081	6.38	0.0003
TC1700012274.hg.1	ITGB3	16.38	0.0056	6.67	2.15e-05
TC1800007551.hg.1	SERPINB7	10.84	0.0011	4.7	0.0001
TC1800008285.hg.1	NPC1	8.86	0.0022	2.07	0.0141
TC1800009242.hg.1	SERPINB2	47.4	0.0005	2.49	0.0026
TC1800009307.hg.1	SERPINB4	700.45	3.67e-06	40.43	2.59e-07
TC1800009308.hg.1	SERPINB3	260.61	0.0002	5.04	0.0002
TC1900007096.hg.1	JUNB	4.41	0.0023	2.46	0.009
TC1900009134.hg.1	SBNO2	3.3	0.0155	2.8	0.0018
TC1900011756.hg.1	PVR	2.19	0.0153	2.65	0.0019
TC2000006736.hg.1	SPTLC3	6.16	0.0022	-3.22	0.0023
TC2000007670.hg.1	SNAI1	5.09	0.0032	2.65	0.0147
TC2000008200.hg.1	PCED1A	4.43	0.0118	2.83	0.0071
TC2000009392.hg.1	B4GALT5	2.05	0.0601	2.12	0.0121
TC2100006714.hg.1	NCAM2	9.41	0.0006	2.91	0.0024
TC2100007205.hg.1	MX2	8.67	0.0015	-2.48	0.0144
TC2100007208.hg.1	MX1	2.74	0.0114	-2.5	0.0027
TC2200007150.hg.1	TIMP3	-2.69	0.0742	-6.69	2.76e-05
